# Supplementary material for: Multi-tissue gene expression profiling of cows with a genetic predisposition for low and high milk urea levels
Source: Anim Biotechnol. 2024 Mar 1;35(1):2322542. doi: 10.1080/10495398.2024.2322542 (PMC12674448; doi:10.1080/10495398.2024.2322542)
Supplement: Supplemental Material [file LABT_A_2322542_SM2748.xlsx]

## Sheet: Liver
Table S1: Gene expression profiles in liver, kidney, and mammary gland of cows with a genetic predisposition for divergent milk urea levels (HMUg vs. LMUg).
Ensembl ID	baseMean	log2FoldChange	p-value	q-value	Human orthologous gene symbols
ENSBTAG00000021407	71.9918	17.6268	2.63546e-14	2.03853e-10
ENSBTAG00000008384	1587.39	1.04485	1.02096e-11	3.94856e-08	SLC25A47
ENSBTAG00000017602	1944.44	-0.669049	1.76221e-08	4.54356e-05	TMEM45B
ENSBTAG00000019557	1501.38	0.540781	6.36941e-08	0.000123168	NR1I2
ENSBTAG00000009656	229.618	7.47128	8.77866e-08	0.000135806
ENSBTAG00000015935	1028.85	0.437011	3.73803e-07	0.000481894	IYD
ENSBTAG00000047801	167.933	0.749086	8.43686e-07	0.000932273	CRELD2
ENSBTAG00000015590	842.874	-0.490276	1.05813e-06	0.00102308	CILK1
ENSBTAG00000005990	460.394	-0.639337	1.37347e-06	0.00118042	S1PR1
ENSBTAG00000003457	8778.51	0.605048	1.80492e-06	0.00139611	ATF5
ENSBTAG00000008528	2389.8	0.440095	2.23173e-06	0.00156931	SLC25A1
ENSBTAG00000021195	856.442	-0.492071	3.2614e-06	0.00210225	A1CF
ENSBTAG00000020446	2489.68	0.409685	3.79971e-06	0.00226083	THOP1
ENSBTAG00000003212	91.5433	1.4325	4.15797e-06	0.00229728	NNAT
ENSBTAG00000020569	203.279	-1.20393	1.33534e-05	0.00688592	CACNA2D1
ENSBTAG00000031631	572.109	0.557279	1.73193e-05	0.00837278	C1QTNF12
ENSBTAG00000019227	76.8297	1.88951	2.03456e-05	0.00897875
ENSBTAG00000007895	814.572	0.569831	2.08943e-05	0.00897875	SLC20A1
ENSBTAG00000007000	936.935	-0.619915	2.392e-05	0.00973794	ENOSF1
ENSBTAG00000010215	2090.82	0.638616	2.53931e-05	0.00982077	CREB3L3
ENSBTAG00000000565	285.536	-0.451931	2.71556e-05	0.0100023	RFX7
ENSBTAG00000013205	963.122	-0.40104	2.96796e-05	0.0104351	IL1RAP
ENSBTAG00000002783	1321.99	-0.341985	3.3547e-05	0.011282	PCYOX1
ENSBTAG00000004416	920.136	0.300663	3.57411e-05	0.0115191	NUDC
ENSBTAG00000004034	132.653	-0.707558	3.80613e-05	0.0117762	SESN3
ENSBTAG00000031797	618.227	0.585103	5.05518e-05	0.0150392	MANF
ENSBTAG00000051386	158.246	-0.521755	6.3961e-05	0.0183236	AP3S1
ENSBTAG00000014614	1658.28	0.612093	6.88528e-05	0.0188269	ACTA2
ENSBTAG00000008711	391.81	0.45243	7.17659e-05	0.0188269	BOK
ENSBTAG00000000087	1567.17	-0.507546	7.90319e-05	0.0188269	HSD17B12
ENSBTAG00000008294	243.373	-0.810345	8.4715e-05	0.0188269	KCNJ2
ENSBTAG00000002468	2389.86	0.274254	8.59381e-05	0.0188269	RPS28
ENSBTAG00000006487	3157.27	0.240031	8.72396e-05	0.0188269	RPS9
ENSBTAG00000027879	971.656	0.548249	8.73738e-05	0.0188269	MPC1
ENSBTAG00000018248	2357.82	0.42926	8.92075e-05	0.0188269	MGLL
ENSBTAG00000019665	366.549	0.594651	8.93895e-05	0.0188269	IL1RN
ENSBTAG00000038241	797.744	0.322299	9.18416e-05	0.0188269	REPIN1
ENSBTAG00000007662	6206	0.508296	9.24915e-05	0.0188269	HSPA5
ENSBTAG00000015186	1394.57	0.37084	0.000100641	0.019823	ILVBL
ENSBTAG00000014197	5232.95	-0.370234	0.000102511	0.019823	SLC38A4
ENSBTAG00000011334	1696	-0.339094	0.000112854	0.0212908	NADK2
ENSBTAG00000016757	466.61	-0.518884	0.000143147	0.026363	ZKSCAN1
ENSBTAG00000037775	108.773	0.742435	0.000148154	0.0266505
ENSBTAG00000000330	2029.99	0.244347	0.000152372	0.0267863	ALDH16A1
ENSBTAG00000033304	278.823	0.518195	0.000157114	0.0270062	TCIM
ENSBTAG00000012742	1228.19	0.34136	0.000168336	0.0282595	SLC22A18
ENSBTAG00000019497	221.723	-0.492477	0.000181646	0.0282595	ILDR2
ENSBTAG00000001551	338.964	0.460941	0.000184501	0.0282595	PLEKHG3
ENSBTAG00000020030	437.144	0.482841	0.0001884	0.0282595	FITM2
ENSBTAG00000008683	893.927	0.457325	0.000188578	0.0282595	LDHA
ENSBTAG00000018894	729.087	0.293397	0.000188594	0.0282595	PEX11G
ENSBTAG00000015428	700.556	-0.342059	0.00018998	0.0282595	TMEM170A
ENSBTAG00000005425	406.956	0.389722	0.000203317	0.0296728	GATA4
ENSBTAG00000013208	2237.12	0.291924	0.00022027	0.0312469	SLC25A4
ENSBTAG00000014831	2944.25	-0.585763	0.000222463	0.0312469	PPP1R3C
ENSBTAG00000031579	297.331	-0.523251	0.000226222	0.0312469	SGO2
ENSBTAG00000005296	4938.75	0.228471	0.000262753	0.0341847	RPL13A
ENSBTAG00000002606	1265.23	-0.319877	0.00026286	0.0341847	LGR4
ENSBTAG00000021308	524.541	-0.446784	0.000264796	0.0341847	IRS1
ENSBTAG00000013300	383.689	-0.573706	0.000265169	0.0341847	KCNMA1
ENSBTAG00000053664	134.614	-0.889177	0.000281563	0.0357031
ENSBTAG00000006420	1330.5	-0.267851	0.000301066	0.0370562	BMPR2
ENSBTAG00000032051	4612.11	0.536754	0.000309537	0.0370562	SULT1C4
ENSBTAG00000014652	276.36	-0.386471	0.000320943	0.0370562	TRPM8
ENSBTAG00000016709	244.379	-0.440364	0.000323678	0.0370562	NT5C3A
ENSBTAG00000001594	218.429	0.382903	0.000327282	0.0370562	ARL6IP4
ENSBTAG00000001041	1640.88	-0.372722	0.000327432	0.0370562
ENSBTAG00000008250	131.651	0.73956	0.00033296	0.0370562	SPRY4
ENSBTAG00000018331	664.541	0.261171	0.000333362	0.0370562	CLEC3B
ENSBTAG00000050155	2402.69	0.41753	0.00033535	0.0370562	SERPINB6
ENSBTAG00000015253	257.638	0.391885	0.000348145	0.0379282	COX19
ENSBTAG00000000550	1486.74	0.303228	0.000378937	0.0407094	ATP5F1D
ENSBTAG00000016813	883.803	-0.273266	0.000392138	0.0415505	SH3D19
ENSBTAG00000007746	1034.87	-0.36632	0.0003979	0.0415914	AHR
ENSBTAG00000011363	389.036	-0.431117	0.000412414	0.0422319	EVI5
ENSBTAG00000000590	118.528	-0.565554	0.000414949	0.0422319	POLE
ENSBTAG00000006708	474.284	-0.290359	0.00045067	0.0452719	ARIH1
ENSBTAG00000008431	285.185	-0.510097	0.000456965	0.0453157	MOGAT1
ENSBTAG00000021140	780.325	-0.304353	0.000468508	0.0458723	RMND5A
ENSBTAG00000006927	768.362	0.256586	0.000478927	0.0463063	ABCF1
ENSBTAG00000016432	2938.59	0.304902	0.000488613	0.0466595	PEMT
ENSBTAG00000053347	368.396	-0.44926	0.000496379	0.0466856
ENSBTAG00000019315	552.53	-0.494677	0.000500957	0.0466856	PLA2G7
ENSBTAG00000017490	465.167	-0.385441	0.000518056	0.0477043	PLD1
ENSBTAG00000000795	83.6057	-1.2324	0.00054978	0.05003	NMNAT2
ENSBTAG00000019812	339.48	0.317531	0.000587334	0.0528259	MCRIP1
ENSBTAG00000052791	479.833	0.66563	0.000598733	0.0532322	JUND
ENSBTAG00000038655	847.728	-0.327442	0.000608492	0.0534851
ENSBTAG00000013439	313.838	-0.465201	0.000659339	0.0572924	ARHGEF26
ENSBTAG00000017738	227.806	0.461563	0.000666621	0.0572924	EMID1
ENSBTAG00000015304	132.065	-0.509866	0.000685573	0.0580941	ANXA9
ENSBTAG00000012936	939.282	0.369637	0.000698059	0.0580941	THYN1
ENSBTAG00000007900	713.905	0.282888	0.000698481	0.0580941	FIS1
ENSBTAG00000013472	506.604	0.635569	0.000718875	0.0591542	COL1A2
ENSBTAG00000022681	129.345	-0.62392	0.000749259	0.0610054	EOGT
ENSBTAG00000004242	1711.04	0.225834	0.000783887	0.0631601	ARPC1A
ENSBTAG00000018707	381.813	-1.89126	0.000834611	0.0664231	LDB3
ENSBTAG00000018130	872.667	-0.43513	0.00084156	0.0664231	MAP2
ENSBTAG00000018938	461.226	-0.473319	0.000887656	0.068715	CDIP1
ENSBTAG00000001619	208.635	-0.444614	0.000888365	0.068715	SERINC5
ENSBTAG00000003632	932.155	-0.476294	0.0009474	0.0718868	CYP39A1
ENSBTAG00000000088	781.377	-0.248917	0.000947958	0.0718868	ALCAM
ENSBTAG00000007884	1634.09	0.484856	0.000990886	0.0734925	SREBF1
ENSBTAG00000014433	715.998	-0.226389	0.000994449	0.0734925	UBE2G1
ENSBTAG00000016625	411.788	-0.4501	0.000997636	0.0734925	TMEM131L
ENSBTAG00000000706	334.115	0.534266	0.00104476	0.074723	ADAMTS1
ENSBTAG00000016169	612.876	0.888537	0.00104742	0.074723	ID1
ENSBTAG00000000647	407.128	0.317191	0.00104747	0.074723	SELENOO
ENSBTAG00000026199	12217.8	0.27461	0.00106054	0.074723	ACTB
ENSBTAG00000011545	647.967	-0.367267	0.00106264	0.074723	GDA
ENSBTAG00000017907	467.293	0.327955	0.00109817	0.0756045	COG3
ENSBTAG00000008396	623.253	0.286185	0.00111095	0.0756045	MRPL54
ENSBTAG00000016229	593.525	-0.409254	0.00111231	0.0756045	KLF9
ENSBTAG00000000815	350.972	0.501806	0.00111427	0.0756045	EPHA2
ENSBTAG00000004288	2726.1	-1.15498	0.00113699	0.0764708	GSTA4
ENSBTAG00000054545	1056.88	-0.239814	0.00115298	0.0764708	RNF11
ENSBTAG00000020681	1623.36	-0.265555	0.00116105	0.0764708	FNDC3A
ENSBTAG00000019989	446.68	-0.342844	0.00116691	0.0764708	PXK
ENSBTAG00000052516	504.655	-0.498103	0.00117647	0.0764708	CDA
ENSBTAG00000023851	123.508	0.772341	0.00119198	0.0768331	FAM102A
ENSBTAG00000003089	327.687	-0.294389	0.00120555	0.0770657	RHPN2
ENSBTAG00000006189	4916.14	0.450986	0.00123259	0.0777751	ACTG1
ENSBTAG00000048246	2327.05	-0.263562	0.00124591	0.0777751	DPP4
ENSBTAG00000007909	606.809	-0.551952	0.00124705	0.0777751	NOTCH2
ENSBTAG00000017278	1222.91	-0.329528	0.00125897	0.0777751	ACBD5
ENSBTAG00000007695	257.378	4.6784	0.00126692	0.0777751	CSN1S1
ENSBTAG00000051924	393.32	-0.41631	0.00129115	0.0784716
ENSBTAG00000009841	2826.61	0.435777	0.00130006	0.0784716	CNDP2
ENSBTAG00000007110	179.918	-0.38858	0.00130915	0.0784716	RCOR3
ENSBTAG00000004131	1832.59	-0.319598	0.00131885	0.0784716	RAP2C
ENSBTAG00000007492	403.778	0.336637	0.00135144	0.0797639	ADAMTSL2
ENSBTAG00000002566	2378.73	0.183	0.00136972	0.0797639	PGPEP1
ENSBTAG00000014835	2285.83	0.335958	0.00138017	0.0797639	SPARC
ENSBTAG00000005688	207.359	0.349717	0.00139335	0.0797639	MRPS2
ENSBTAG00000053238	676.345	-0.566353	0.00139643	0.0797639
ENSBTAG00000017951	675.186	0.274644	0.00140925	0.0797639	POLD4
ENSBTAG00000018852	1495.39	-0.288212	0.00141275	0.0797639	APC
ENSBTAG00000052577	6847.5	0.559325	0.00143912	0.0802416
ENSBTAG00000024096	261.825	0.506015	0.00144196	0.0802416	LSM10
ENSBTAG00000020371	406.926	0.587184	0.0014656	0.0808042	ACOT8
ENSBTAG00000010085	454.192	-0.463553	0.00149844	0.0808042	SLC7A2
ENSBTAG00000046248	886.855	0.328929	0.00149852	0.0808042	ARPC1B
ENSBTAG00000019281	223.653	0.342531	0.00150546	0.0808042	MCRS1
ENSBTAG00000001729	135.885	-0.638606	0.001512	0.0808042	DUSP10
ENSBTAG00000009863	932.045	0.870701	0.00151475	0.0808042	BHLHE40
ENSBTAG00000009733	6683.3	0.419912	0.00152707	0.0809031	FBP1
ENSBTAG00000022246	1356.58	0.792735	0.00154888	0.0815005	C29H11orf86
ENSBTAG00000000415	1138.87	-0.241848	0.00157371	0.0822475	ERBIN
ENSBTAG00000014611	3247.91	-0.288374	0.00158949	0.0825147	SORL1
ENSBTAG00000003221	510.428	-0.326666	0.00161013	0.082917	ATF7IP
ENSBTAG00000007159	509.959	-0.432083	0.00161868	0.082917	ESR1
ENSBTAG00000048013	5778.5	-0.263555	0.00165715	0.0843293
ENSBTAG00000005976	1398.6	-0.446293	0.00168211	0.0850399	HSD17B7
ENSBTAG00000047628	978.582	-0.276055	0.00169499	0.0851345	XPO7
ENSBTAG00000024450	701.862	0.214769	0.00171436	0.085552	MAP2K2
ENSBTAG00000008332	1233.94	-0.24883	0.00178259	0.0883866	ENPEP
ENSBTAG00000001996	275.029	0.330755	0.00183237	0.0902763	SNRNP70
ENSBTAG00000044017	990.413	-0.256386	0.00186043	0.0910786	MSRB3
ENSBTAG00000021695	2398.02	0.390201	0.00198388	0.0963684	GLYCTK
ENSBTAG00000020126	690.474	-0.38232	0.00199732	0.0963684	MYO10
ENSBTAG00000002473	538.693	1.50806	0.00202567	0.0963684	ANGPTL4
ENSBTAG00000004344	6065.91	0.362807	0.00202821	0.0963684	ACSL1
ENSBTAG00000016707	366.452	-0.698248	0.00203078	0.0963684	FKBP9
ENSBTAG00000020715	568.85	-0.360287	0.00207155	0.0971627	PIK3C2G
ENSBTAG00000022733	369.789	-0.507323	0.00207264	0.0971627	EPM2AIP1
ENSBTAG00000014678	111.894	5.62534	0.00210132	0.0975586	PAEP
ENSBTAG00000014465	387.721	0.517001	0.00210631	0.0975586	SERPINE1
ENSBTAG00000030278	228.819	0.512238	0.0021419	0.0986167	EGFL7
ENSBTAG00000040584	541.276	-0.276443	0.00220815	0.0987894	DSC2
ENSBTAG00000000074	560.796	-0.356029	0.00221106	0.0987894	NFIA
ENSBTAG00000012272	781.522	-0.253504	0.00221469	0.0987894	TMEM19
ENSBTAG00000013103	390.245	0.641425	0.00221533	0.0987894	COL1A1
ENSBTAG00000005386	3902.5	-0.458364	0.00222251	0.0987894	SLC2A2
ENSBTAG00000016208	670.303	0.539715	0.0022387	0.0987894	TGM2
ENSBTAG00000018548	5786.88	-0.295383	0.0022485	0.0987894	INTS7
ENSBTAG00000004860	634.748	0.380824	0.00225002	0.0987894	SLC27A6
ENSBTAG00000006084	1475.23	0.210701	0.0022606	0.0987894	PINK1
ENSBTAG00000020279	401.347	0.346258	0.00233651	0.101438
ENSBTAG00000004261	1991.69	0.310475	0.00234757	0.101438	SPON2
ENSBTAG00000000305	469.04	-0.319925	0.00236054	0.101438	LMO4
ENSBTAG00000005970	1341.59	0.503438	0.00239777	0.102468	XBP1
ENSBTAG00000040607	181.628	-0.549987	0.00242734	0.103162	SLA2
ENSBTAG00000011569	5409.35	-0.329803	0.00250425	0.105849	AADAC
ENSBTAG00000008253	620.246	-0.384448	0.00252003	0.105937	EXPH5
ENSBTAG00000004114	309.118	0.310399	0.00259227	0.108385	MAP3K11
ENSBTAG00000014469	230.722	-0.530664	0.00260777	0.108447	NBEAL1
ENSBTAG00000030301	484.318	0.265224	0.00269983	0.111314	MAP7D1
ENSBTAG00000006320	1630.01	-0.302349	0.00270549	0.111314	DBT
ENSBTAG00000005738	299.546	-0.500616	0.00273798	0.112054	ATP8B1
ENSBTAG00000053354	2441.64	-1.06171	0.00275762	0.112264
ENSBTAG00000021416	1509.38	-0.315257	0.00278441	0.112409	PRXL2A
ENSBTAG00000018937	788.212	0.248621	0.00281472	0.112409	HMOX2
ENSBTAG00000006645	624.3	-0.295077	0.00281963	0.112409	LPAR6
ENSBTAG00000013674	233.347	-0.42713	0.00282668	0.112409	EDNRA
ENSBTAG00000020439	524.48	0.287916	0.00283384	0.112409	BUD31
ENSBTAG00000050948	837.799	0.383377	0.00287866	0.113604	NUP62
ENSBTAG00000040128	936.807	-0.40042	0.00292058	0.114673	FZD4
ENSBTAG00000017582	339.063	-0.45694	0.00297074	0.116054	CHEK1
ENSBTAG00000015798	248.386	0.304382	0.00302579	0.116848	UCKL1
ENSBTAG00000023607	518.071	-0.2401	0.00303494	0.116848	HACD2
ENSBTAG00000006177	854.141	-0.229383	0.00304989	0.116848	ZDHHC20
ENSBTAG00000002942	424.097	0.402772	0.0030515	0.116848	SLC2A10
ENSBTAG00000025485	127.257	1.02009	0.00308778	0.117655
ENSBTAG00000016053	372.472	0.352576	0.00312723	0.11844	ARSA
ENSBTAG00000008544	556.979	-0.571467	0.00315966	0.11844	SALL1
ENSBTAG00000052909	6560.62	0.357519	0.00316449	0.11844	C8G
ENSBTAG00000018908	192.717	0.45364	0.00317102	0.11844	GFOD2
ENSBTAG00000052151	382.436	-0.314047	0.00318493	0.11844
ENSBTAG00000011064	216.507	0.349309	0.0032405	0.119388	ADCK5
ENSBTAG00000021720	537.294	0.28041	0.0032413	0.119388	MRPL27
ENSBTAG00000054195	1182.8	0.282464	0.00329553	0.12081	GPX1
ENSBTAG00000015200	238.634	-0.398096	0.0033357	0.121162	L2HGDH
ENSBTAG00000014064	1416.86	0.246889	0.00333647	0.121162	FGFR2
ENSBTAG00000001283	206.69	-0.365198	0.00335257	0.121178	RIC1
ENSBTAG00000010812	941.908	0.300303	0.00341556	0.122764	P2RX4
ENSBTAG00000019472	1292.77	-0.221877	0.00342819	0.122764	NR3C1
ENSBTAG00000004929	932.775	-0.201977	0.00346775	0.123608	C20H5orf51
ENSBTAG00000018509	2457.13	-0.301498	0.00352677	0.124656	ETNK2
ENSBTAG00000017525	516.112	-0.216124	0.00352937	0.124656	ATG12
ENSBTAG00000001656	3753.64	0.387789	0.00358605	0.126082	TMEM254
ENSBTAG00000020963	322.446	0.329637	0.00361129	0.126395	RASSF1
ENSBTAG00000039787	75.0249	5.07806	0.00365323	0.126876	CSN3
ENSBTAG00000020795	955.055	0.186867	0.00365782	0.126876	RPS21
ENSBTAG00000021357	190.209	-0.417881	0.00369229	0.126956	ZNF518A
ENSBTAG00000015831	3120.57	0.202971	0.00369296	0.126956	RPL18A
ENSBTAG00000009127	993.56	-0.299234	0.0037269	0.127027	TSPYL4
ENSBTAG00000016442	648.042	-0.254467	0.00373071	0.127027	MAP4K3
ENSBTAG00000006067	102.914	-0.476146	0.00374429	0.127027	VMAC
ENSBTAG00000021853	415.978	-0.59119	0.00380205	0.128423	IP6K2
ENSBTAG00000000561	441.499	-0.340715	0.00386366	0.129936	OCLN
ENSBTAG00000039958	156.258	-0.353032	0.00400074	0.133964	GYS1
ENSBTAG00000038148	162.523	0.498546	0.00409265	0.136451	SOWAHB
ENSBTAG00000010360	324.119	-0.301195	0.00417476	0.138591	LRIG1
ENSBTAG00000018723	93.2187	0.890189	0.00424306	0.13977	SLC25A34
ENSBTAG00000014235	599.9	0.303128	0.0042499	0.13977	SMIM12
ENSBTAG00000003848	982.165	-0.240171	0.00426481	0.13977	ATRN
ENSBTAG00000003215	611.904	-0.217743	0.00429054	0.13977	KIF3B
ENSBTAG00000005865	1767.39	-0.480477	0.00430063	0.13977	MAPK6
ENSBTAG00000045727	888.245	-0.420139	0.00434962	0.140771	EPPK1
ENSBTAG00000015512	568.883	-0.354062	0.00438405	0.141294	HEXB
ENSBTAG00000010564	734.525	-0.422272	0.00448772	0.143531	ELOVL6
ENSBTAG00000002030	17731.6	0.390079	0.00449608	0.143531	SPP2
ENSBTAG00000020994	263.692	-0.310786	0.00452638	0.143531	C19H17orf75
ENSBTAG00000004248	582.913	0.321804	0.00454465	0.143531	MLYCD
ENSBTAG00000020389	1289.1	-0.226412	0.00454625	0.143531	TPP2
ENSBTAG00000040070	164.893	0.682611	0.00458757	0.143817	SCGB1D
ENSBTAG00000021466	2564.69	0.419189	0.00460309	0.143817	COL3A1
ENSBTAG00000005227	421.025	-0.315892	0.00461107	0.143817	ATF6
ENSBTAG00000000290	374.406	-0.351451	0.00473275	0.147019	ATP11B
ENSBTAG00000001902	375.884	-0.338377	0.00478027	0.147902	CEP295
ENSBTAG00000003058	688.408	0.201064	0.00481534	0.148393	ADRM1
ENSBTAG00000021223	595.34	-0.380503	0.0048721	0.149546	CRY2
ENSBTAG00000015677	1907.35	0.390268	0.0050208	0.153501	KARS1
ENSBTAG00000010131	92.6419	-0.562236	0.00506022	0.154098
ENSBTAG00000038409	327.515	0.262875	0.00512031	0.155126	MBD3
ENSBTAG00000004215	16047.8	0.307287	0.00513409	0.155126	RARRES2
ENSBTAG00000010630	373.323	-0.442386	0.00517841	0.155264	ABHD18
ENSBTAG00000004915	3131.56	0.207069	0.0051788	0.155264	PFN1
ENSBTAG00000008063	944.34	-0.302958	0.00528125	0.157247	PPARA
ENSBTAG00000017450	179.902	-0.427371	0.00528577	0.157247	KLHL24
ENSBTAG00000010504	308.006	0.282038	0.00530593	0.157247	TBRG4
ENSBTAG00000034776	1706.96	-0.256526	0.00533562	0.157492	DDAH1
ENSBTAG00000015303	204.763	-0.523322	0.00535493	0.157492	MPP6
ENSBTAG00000002002	226.205	-0.395623	0.00545797	0.159914	ATAD2
ENSBTAG00000004632	843.045	0.204318	0.00552313	0.161213	ASPSCR1
ENSBTAG00000022471	3122.2	-0.225351	0.0055913	0.162589	TTPA
ENSBTAG00000004912	955.326	-0.229157	0.00561376	0.162631	ANKRD17
ENSBTAG00000016711	1417.82	0.383636	0.00563519	0.162643	PPIF
ENSBTAG00000050675	475.339	0.299383	0.00567239	0.163107	BOLA3
ENSBTAG00000021076	195.162	-0.362564	0.00577484	0.165438	TNRC6B
ENSBTAG00000039664	112.462	4.21234	0.0058438	0.166796
ENSBTAG00000015509	1845.23	-0.285501	0.00596791	0.169324	NAMPT
ENSBTAG00000006555	251.633	-0.362198	0.00599449	0.169324	ZMYM1
ENSBTAG00000010841	10965.2	-0.202223	0.00599802	0.169324	FMO5
ENSBTAG00000011200	480.333	-0.281034	0.00602028	0.169334	ZNF644
ENSBTAG00000013227	198.23	0.559888	0.00610107	0.170985	SNAI2
ENSBTAG00000007728	392.387	0.295825	0.00618485	0.172654	PES1
ENSBTAG00000006027	1140.51	-0.215886	0.00620529	0.172654	USP34
ENSBTAG00000015636	848.084	0.256441	0.00623403	0.172832	SHFL
ENSBTAG00000011624	156.906	3.03904	0.00632564	0.173771	FGF21
ENSBTAG00000018872	1394.06	0.276247	0.00632584	0.173771	F12
ENSBTAG00000004171	435.525	-0.346393	0.00633988	0.173771	GPHN
ENSBTAG00000017245	254.095	-0.361839	0.00635774	0.173771	COPG2
ENSBTAG00000018067	479.022	-0.296053	0.00645267	0.17451	S100PBP
ENSBTAG00000012263	323.846	-0.273079	0.00645984	0.17451	ASAP3
ENSBTAG00000001600	250.085	-0.290216	0.00651519	0.17451	DCUN1D4
ENSBTAG00000014358	149.43	0.441179	0.00651731	0.17451	EVA1B
ENSBTAG00000006135	1057.32	0.29511	0.00651862	0.17451	MAP1LC3A
ENSBTAG00000012116	4325.56	-0.314616	0.00652016	0.17451	HNF4A
ENSBTAG00000024983	90.4522	-0.497992	0.00656952	0.174658	FBXO47
ENSBTAG00000015032	3865.25	0.374996	0.00657085	0.174658	CD14
ENSBTAG00000014517	967.219	-0.421933	0.00660283	0.174907	KLB
ENSBTAG00000014848	243.564	1.2405	0.00680466	0.178589	NR0B2
ENSBTAG00000001828	223.193	0.378393	0.00682316	0.178589	SCRN2
ENSBTAG00000020089	360.497	-0.355922	0.00686362	0.178589	USP32
ENSBTAG00000013678	314.029	-0.274692	0.00687783	0.178589	OSGIN2
ENSBTAG00000006618	642.674	-0.344583	0.00690792	0.178589	HLF
ENSBTAG00000019256	275.22	-0.319225	0.0069142	0.178589	GLA
ENSBTAG00000002452	448.69	0.25313	0.00691939	0.178589	ASCC2
ENSBTAG00000027983	529.441	-0.343032	0.00692653	0.178589	GTF2H2
ENSBTAG00000019891	181.227	0.332611	0.00699093	0.178894	MRPL40
ENSBTAG00000007214	604.348	-0.40721	0.00700068	0.178894	ELL2
ENSBTAG00000006325	616.165	0.201305	0.00700774	0.178894	NUDCD3
ENSBTAG00000012069	506.739	0.29866	0.0070504	0.179023	CCDC167
ENSBTAG00000027635	561.449	0.428639	0.00707894	0.179023	PLPP5
ENSBTAG00000001777	1800.71	0.305128	0.00708273	0.179023	RPLP2
ENSBTAG00000020477	810.841	0.194621	0.00710536	0.179023	AHSA1
ENSBTAG00000045633	1250.17	-0.27504	0.00729987	0.183326	AGTR1
ENSBTAG00000001252	177.91	-0.364315	0.00733235	0.183546	HIVEP1
ENSBTAG00000022032	2815.14	0.246659	0.00736837	0.183853	CHCHD10
ENSBTAG00000021861	453.106	0.215138	0.00742095	0.184566	NELFB
ENSBTAG00000017442	6452.22	-0.31844	0.0074447	0.184566	CDO1
ENSBTAG00000019964	191.16	0.357227	0.0075458	0.186475	GAS6
ENSBTAG00000049886	82.5885	0.719201	0.00764899	0.188423
ENSBTAG00000000132	1665.63	0.208373	0.00769264	0.188897	EIF4A1
ENSBTAG00000014304	746.364	-0.253522	0.00784032	0.191645	TMEM47
ENSBTAG00000018747	117.45	-0.474602	0.00785408	0.191645	PRKAA2
ENSBTAG00000008452	345.442	0.541743	0.0079023	0.191683	IHH
ENSBTAG00000015817	197.425	-0.33283	0.00795209	0.191683	ELK1
ENSBTAG00000031249	243.972	0.327604	0.00796288	0.191683	PSMG4
ENSBTAG00000004598	431.545	0.336351	0.00799984	0.191683	GOLGA5
ENSBTAG00000019984	255.21	0.380153	0.00800823	0.191683	GINS1
ENSBTAG00000048982	101.546	-0.483906	0.00802328	0.191683
ENSBTAG00000007080	444.996	0.285527	0.00803233	0.191683	PREB
ENSBTAG00000014088	108.568	-0.720603	0.00807484	0.191683	MBNL3
ENSBTAG00000009914	278.04	0.275206	0.00807868	0.191683	NDUFS6
ENSBTAG00000015276	347.836	-0.312551	0.00815633	0.192734	SLC26A11
ENSBTAG00000024815	176.971	-0.340967	0.00819176	0.192734	ANKRD28
ENSBTAG00000000013	295.618	-0.256118	0.00819772	0.192734	PRKAA1
ENSBTAG00000009207	935.921	-0.27864	0.0083085	0.194031	KMT2E
ENSBTAG00000001038	578.456	0.214866	0.00833622	0.194031	SNRPB
ENSBTAG00000026327	3807.47	0.164438	0.00833841	0.194031	RPL8
ENSBTAG00000014881	344.999	0.265066	0.00839189	0.194031	PHF23
ENSBTAG00000008122	2938.84	0.297077	0.0084019	0.194031	GNG5
ENSBTAG00000031749	859.947	-0.370704	0.00842592	0.194031	SLC35E2
ENSBTAG00000046337	160.709	0.449463	0.0084419	0.194031	TUBB6
ENSBTAG00000001794	1807.59	0.174811	0.00847489	0.194031	RPL36
ENSBTAG00000016313	3387.88	0.200601	0.00847867	0.194031	ECH1
ENSBTAG00000005757	1432.84	0.195068	0.00850747	0.194116	FUS
ENSBTAG00000005444	518.487	-0.372253	0.00855841	0.194263	UGGT1
ENSBTAG00000049788	95.5181	0.56784	0.00857147	0.194263	WFDC1
ENSBTAG00000017846	2535.3	-0.15602	0.00862322	0.194263	F11R
ENSBTAG00000017882	542.898	-0.396635	0.00862985	0.194263	LRRC3
ENSBTAG00000018478	945.287	0.213398	0.00865816	0.194263	RPL7L1
ENSBTAG00000007665	304.919	-0.454677	0.00866461	0.194263	NPR3
ENSBTAG00000014315	1364.81	-0.398312	0.00882304	0.197243	PBLD
ENSBTAG00000014764	184.93	0.42819	0.0088611	0.197523	CD9
ENSBTAG00000020556	1475.8	0.220925	0.00901703	0.199608	APOC4
ENSBTAG00000004964	268.427	-0.41469	0.0090247	0.199608	PCGF5
ENSBTAG00000025219	348.539	-0.405626	0.00905037	0.199608
ENSBTAG00000007442	802.522	-0.226562	0.00905783	0.199608	AKAP9
ENSBTAG00000003342	753.341	-0.252602	0.00914318	0.200542	AMD1
ENSBTAG00000025277	893.845	0.208859	0.0092073	0.200542	ABHD17A
ENSBTAG00000004256	380.379	0.246856	0.00921649	0.200542	ODC1
ENSBTAG00000018152	615.212	0.262397	0.00927442	0.200542	MYADM
ENSBTAG00000001673	882.958	-0.194895	0.00930049	0.200542	C2CD5
ENSBTAG00000006276	1034.8	0.159433	0.0093035	0.200542	C1QTNF1
ENSBTAG00000010234	1698.87	0.419972	0.00931865	0.200542	DHRS1
ENSBTAG00000006676	226.648	-0.503856	0.00933327	0.200542	FIBIN
ENSBTAG00000004899	296.67	-0.407253	0.00933358	0.200542	ABLIM1
ENSBTAG00000043999	309.513	0.247621	0.00947459	0.202731	REV1
ENSBTAG00000049452	1211.76	0.17799	0.00948786	0.202731	UBL5
ENSBTAG00000000345	818.91	1.16203	0.00953436	0.203163	CLDN15
ENSBTAG00000026415	229.845	0.305311	0.00962365	0.204503	MRPS34
ENSBTAG00000006259	324.293	-0.292774	0.0097652	0.206942	MOB1A
ENSBTAG00000002632	273.448	4.07892	0.00987323	0.208016	CSN2
ENSBTAG00000005137	473.345	-0.322801	0.00989629	0.208016	LPGAT1
ENSBTAG00000046996	978.159	0.238226	0.00992731	0.208016	EPN1
ENSBTAG00000000070	6347.2	0.186271	0.00993816	0.208016	F13B
ENSBTAG00000030209	1934.77	0.186472	0.00997775	0.208016	ARHGDIA
ENSBTAG00000008353	716.675	-0.442481	0.00998746	0.208016	CDKN1A
ENSBTAG00000001626	148.322	0.545905	0.0100141	0.208016	CTPS1
ENSBTAG00000002830	945.908	0.188702	0.0100651	0.208016	U2AF2
ENSBTAG00000031059	118.502	0.569364	0.0101013	0.208016	LRRC61
ENSBTAG00000011969	3526.73	0.239814	0.0101084	0.208016	HSPB1
ENSBTAG00000053003	912.829	0.216322	0.0101117	0.208016	GPX4
ENSBTAG00000016079	2654.98	0.192442	0.0102157	0.208198	COX4I1
ENSBTAG00000002504	708.097	-0.280674	0.0102177	0.208198	IREB2
ENSBTAG00000011805	1266.17	0.278653	0.0102189	0.208198	PLIN3
ENSBTAG00000030648	293.582	0.273908	0.0102282	0.208198	MPST
ENSBTAG00000020616	1156.42	-0.328989	0.0102787	0.208676	DGKD
ENSBTAG00000009501	2438.77	-0.23548	0.0103453	0.209262	KLKB1
ENSBTAG00000003758	3219.28	0.367082	0.0103617	0.209262	TKT
ENSBTAG00000005589	861.52	0.188173	0.0104003	0.209435	STK19
ENSBTAG00000001023	269.185	0.326484	0.0104244	0.209435	ZNF598
ENSBTAG00000017429	243.42	-0.319978	0.0104949	0.210306	PREPL
ENSBTAG00000032642	181.383	-1.46848	0.0105959	0.211781	GSTA3
ENSBTAG00000006893	414.895	-0.230409	0.010704	0.213391	BBX
ENSBTAG00000008692	449.1	0.281347	0.0107684	0.214122	UQCR11
ENSBTAG00000008160	359.709	-0.866493	0.0108149	0.214496	MBOAT2
ENSBTAG00000016359	528.656	-0.310949	0.0108575	0.214789	SLCO4C1
ENSBTAG00000046503	117.754	-0.448804	0.0109071	0.214989	NCOA7
ENSBTAG00000026394	125.505	0.456445	0.0109231	0.214989	UBALD1
ENSBTAG00000047265	189.14	0.379826	0.0110108	0.216163
ENSBTAG00000012044	3006.08	0.228526	0.0110546	0.216474	RPL13
ENSBTAG00000013256	117.18	-0.522861	0.0110826	0.216475	LGR5
ENSBTAG00000019216	1373.85	0.198629	0.011127	0.216795	TUFM
ENSBTAG00000038330	158.564	0.384729	0.0112273	0.21736
ENSBTAG00000018569	759.028	-0.19431	0.01124	0.21736	CUL4B
ENSBTAG00000013927	127.81	-0.388895	0.0112807	0.21736	GSTCD
ENSBTAG00000027181	299.955	-0.304724	0.0112971	0.21736	LAMA3
ENSBTAG00000000421	428.176	-0.262734	0.0113182	0.21736	EEA1
ENSBTAG00000015419	128.722	-0.511161	0.0113297	0.21736	ARHGEF37
ENSBTAG00000001085	464.047	0.375264	0.0113527	0.21736	FAM20A
ENSBTAG00000009470	1201.61	-0.223131	0.0113811	0.217366	CLIC4
ENSBTAG00000011628	725.557	-0.402643	0.0114354	0.217864	EGFR
ENSBTAG00000013412	97.0007	-0.6558	0.011492	0.217961	NFAT5
ENSBTAG00000000251	6698.66	0.245647	0.0114969	0.217961	ALAD
ENSBTAG00000018049	1933.16	-0.305518	0.0116521	0.218825	MKNK2
ENSBTAG00000010509	474.358	0.284377	0.0117108	0.218825	CDK3
ENSBTAG00000000682	168.882	-0.436252	0.0117395	0.218825
ENSBTAG00000020954	77.6446	0.883546	0.0117544	0.218825	TRIM7
ENSBTAG00000018339	1424.94	0.179889	0.0117619	0.218825	ATP5MC1
ENSBTAG00000011922	1235.86	-0.316123	0.0117811	0.218825	PLEC
ENSBTAG00000019725	1976.38	-0.167827	0.0117905	0.218825	UBE4A
ENSBTAG00000013440	438.83	0.245748	0.0118076	0.218825	RBM42
ENSBTAG00000053735	283.195	0.48698	0.0118446	0.218825	PEG10
ENSBTAG00000003072	7568.94	0.247628	0.0118537	0.218825	ACADVL
ENSBTAG00000044138	193.339	0.382213	0.0118576	0.218825	METTL23
ENSBTAG00000001829	153.276	0.612587	0.0118819	0.218825	SLC17A9
ENSBTAG00000012002	374.961	0.350196	0.0119156	0.218924	BCAR1
ENSBTAG00000031061	185.877	0.335266	0.0119943	0.219678	POLR2L
ENSBTAG00000010232	906.03	0.178204	0.0120134	0.219678	NDUFS5
ENSBTAG00000001950	316.787	-0.451638	0.0120949	0.220645	RDH11
ENSBTAG00000019488	86.0339	-0.457893	0.0121398	0.220945	USP6NL
ENSBTAG00000015807	577.648	0.278607	0.01218	0.221155	GALT
ENSBTAG00000032026	269.159	0.419467	0.0122356	0.221462	GMPPB
ENSBTAG00000037605	971.222	-2.46416	0.0122642	0.221462
ENSBTAG00000013429	1865.05	0.224518	0.0122969	0.221462	CLEC4G
ENSBTAG00000012634	379.661	0.281212	0.0123114	0.221462	NDUFB7
ENSBTAG00000021595	196.512	0.404071	0.0123647	0.221906	HIP1R
ENSBTAG00000003494	93.5152	-0.555031	0.0123985	0.221997	C13H20orf194
ENSBTAG00000005519	172.362	-0.422575	0.0124492	0.22239	RNF38
ENSBTAG00000007964	889.105	0.170688	0.0125077	0.222741	ARPC4
ENSBTAG00000015538	433.151	0.251165	0.0125276	0.222741	LEMD2
ENSBTAG00000016139	238.264	0.476727	0.0125747	0.222741	TMEM120A
ENSBTAG00000008172	123.435	0.607196	0.0125841	0.222741	EGLN3
ENSBTAG00000017825	475.499	0.254283	0.0126339	0.223113	SEC13
ENSBTAG00000012988	379.08	0.232858	0.0127352	0.224389	COG4
ENSBTAG00000037738	1907.84	-0.231503	0.0127647	0.224397	SLC17A4
ENSBTAG00000007170	575.877	0.349653	0.0128079	0.224646	SLC38A7
ENSBTAG00000055124	1363.34	0.221374	0.0128594	0.225039
ENSBTAG00000017992	1707.62	-0.199721	0.0129571	0.226237	CD164
ENSBTAG00000003561	335.821	0.25769	0.0131116	0.228419	STK35
ENSBTAG00000020606	317.33	0.256021	0.0131453	0.228492	ZFAND2B
ENSBTAG00000049416	99.1418	0.661409	0.0132152	0.229192	RAB20
ENSBTAG00000004709	196.854	-0.333171	0.0132598	0.229234	MAPK9
ENSBTAG00000020296	641.074	-0.261291	0.0132792	0.229234	UBR3
ENSBTAG00000002493	1091.32	-0.152747	0.0133065	0.229234	VPS35
ENSBTAG00000000979	1809.98	-0.25477	0.0133677	0.229533	SMIM19
ENSBTAG00000012504	210.4	0.299555	0.0133999	0.229533	GAS2L1
ENSBTAG00000005002	405.173	0.288967	0.0134129	0.229533	GALE
ENSBTAG00000002402	1788.98	-0.216132	0.0134871	0.230293	IGF2R
ENSBTAG00000015882	276.281	0.274055	0.0135921	0.230847	UBE2J2
ENSBTAG00000002586	225.235	-0.301767	0.0136137	0.230847	TCF12
ENSBTAG00000039684	503.847	0.340011	0.0136342	0.230847	CAVIN1
ENSBTAG00000008118	443.377	0.381776	0.0136481	0.230847	RPF1
ENSBTAG00000007644	287.683	-0.338571	0.0136688	0.230847	GNG7
ENSBTAG00000015808	433.781	-0.336218	0.0139109	0.233547	ZNF609
ENSBTAG00000008645	399.926	0.305537	0.013917	0.233547	ESRRA
ENSBTAG00000015113	94.3702	0.483473	0.0139275	0.233547	CITED4
ENSBTAG00000017462	3570.32	0.226548	0.0139824	0.233547	ATF4
ENSBTAG00000010348	230.266	0.334548	0.0140787	0.233547	GATD1
ENSBTAG00000019419	429.237	0.221255	0.0141295	0.233547	NDUFS7
ENSBTAG00000009029	268.815	0.338388	0.0141596	0.233547
ENSBTAG00000015796	958.07	0.219799	0.0141734	0.233547	DNAJC5
ENSBTAG00000003151	457.134	0.339241	0.0141773	0.233547	DNAJB11
ENSBTAG00000019545	178.241	-0.366221	0.0141909	0.233547
ENSBTAG00000020312	577.015	-0.288258	0.0141946	0.233547	NCOA2
ENSBTAG00000009639	352.358	-0.380954	0.0142182	0.233547	SMPD3
ENSBTAG00000055241	107.496	0.554361	0.0142631	0.233547
ENSBTAG00000004995	234.97	-0.28161	0.0143938	0.233547	C1GALT1
ENSBTAG00000015151	154.955	-0.466654	0.0143969	0.233547	FOXN2
ENSBTAG00000003126	265.164	0.289227	0.0144198	0.233547	PEX16
ENSBTAG00000012370	697.127	0.683985	0.0144482	0.233547	MGP
ENSBTAG00000010036	226.992	0.341624	0.014462	0.233547	POLR3D
ENSBTAG00000011437	196.222	0.588842	0.0144655	0.233547
ENSBTAG00000040350	263.605	-0.338803	0.0145143	0.233547	XIAP
ENSBTAG00000008385	169.872	0.327519	0.0145329	0.233547	KLHL36
ENSBTAG00000003711	4355.57	-0.166831	0.014576	0.233547	EPAS1
ENSBTAG00000012067	246.494	-0.37187	0.0145762	0.233547	EPG5
ENSBTAG00000011586	198.567	-0.404291	0.0146367	0.233547	HABP4
ENSBTAG00000007961	493.92	0.202729	0.014644	0.233547	TADA3
ENSBTAG00000004194	196.948	0.353303	0.0146682	0.233547	RALGDS
ENSBTAG00000030302	2050.68	0.16243	0.0146687	0.233547	EDF1
ENSBTAG00000020417	231.429	0.268927	0.014674	0.233547	DAPK3
ENSBTAG00000003636	1941.88	-0.257702	0.0147701	0.234593	LIPA
ENSBTAG00000010252	194.287	-0.305165	0.0148284	0.23465	ZNF397
ENSBTAG00000003068	11712.8	-0.375537	0.0148748	0.23465	MSMO1
ENSBTAG00000015520	242.939	-1.01221	0.0148969	0.23465	SLC11A1
ENSBTAG00000036262	1662.9	-0.172843	0.0149025	0.23465	GBE1
ENSBTAG00000001504	298.709	0.270211	0.0149254	0.23465	NOP14
ENSBTAG00000019188	679.699	0.16421	0.0150049	0.234782	GAK
ENSBTAG00000015312	797.104	0.193311	0.0150513	0.234782	LTBR
ENSBTAG00000003074	267.398	-0.350371	0.0151068	0.234782	SLC16A6
ENSBTAG00000003526	201.645	-0.320975	0.0151093	0.234782	SYNE3
ENSBTAG00000018804	173.469	-0.402922	0.0151147	0.234782	CELSR2
ENSBTAG00000010498	5250.65	-0.31117	0.0151159	0.234782	SLC40A1
ENSBTAG00000007118	369.134	-0.326292	0.0152693	0.235914	SMURF1
ENSBTAG00000039138	178.365	0.330494	0.0152782	0.235914	MRPL41
ENSBTAG00000018851	1208.32	-0.212468	0.0153049	0.235914	MYCBP2
ENSBTAG00000016385	7222.92	0.228326	0.0153253	0.235914	F10
ENSBTAG00000013468	3701.69	-0.382599	0.0154013	0.235914	AHNAK
ENSBTAG00000006697	240.257	-0.317548	0.0154528	0.235914	RICTOR
ENSBTAG00000013937	166.737	-0.312108	0.0154613	0.235914	SPICE1
ENSBTAG00000022009	404.295	0.211546	0.0154632	0.235914	MRPL38
ENSBTAG00000003476	689.162	0.207212	0.0154633	0.235914	FEM1A
ENSBTAG00000008839	114.96	-0.545972	0.0155669	0.236775	AMER1
ENSBTAG00000007142	309.819	0.30345	0.0155809	0.236775	CPPED1
ENSBTAG00000015950	2153.18	0.260084	0.0156393	0.237196	ISOC2
ENSBTAG00000014809	11260.9	0.189098	0.0156866	0.237448	ANXA6
ENSBTAG00000020332	615.682	0.255058	0.015813	0.238894	OSBP
ENSBTAG00000001786	308.87	-0.362539	0.0159148	0.239963	HYKK
ENSBTAG00000013329	845.342	0.182943	0.0159984	0.240754	AP1M1
ENSBTAG00000017082	3958	0.195233	0.0160975	0.241776	POR
ENSBTAG00000012904	1070.58	-0.240743	0.0161907	0.242703	EDEM1
ENSBTAG00000012128	130.674	-0.439439	0.0162703	0.24334	AASS
ENSBTAG00000003334	179.021	-0.464671	0.0163269	0.24334	ADAP2
ENSBTAG00000014922	359.385	0.286914	0.0163665	0.24334	SHB
ENSBTAG00000012341	633.971	-0.187317	0.0164729	0.24334	CSNK2A1
ENSBTAG00000008541	8531.77	-0.353819	0.0165124	0.24334	MGST1
ENSBTAG00000007167	557.766	-0.200947	0.016551	0.24334	ZMYM5
ENSBTAG00000033735	439.009	-0.227411	0.0165616	0.24334	WASHC4
ENSBTAG00000016801	132.925	1.21604	0.0165884	0.24334	RXRG
ENSBTAG00000013289	257.431	-0.333768	0.0166039	0.24334	PHF8
ENSBTAG00000016091	199.288	0.470645	0.0167024	0.24334	KLHL25
ENSBTAG00000002317	153.522	0.690006	0.0167625	0.24334	PTN
ENSBTAG00000046936	2829.67	0.138772	0.0167648	0.24334	MRFAP1L1
ENSBTAG00000019455	631.918	-0.231757	0.0167948	0.24334	MYO5B
ENSBTAG00000001114	391.206	-0.394994	0.0168002	0.24334	PRKD3
ENSBTAG00000002313	1246.16	-0.333789	0.0168041	0.24334	ITPR2
ENSBTAG00000020547	2742.91	0.211592	0.0168079	0.24334	BCAP31
ENSBTAG00000017053	859.264	-0.236669	0.0168187	0.24334	ABCB10
ENSBTAG00000021857	436.917	-0.226964	0.0168189	0.24334	ARHGAP21
ENSBTAG00000030503	595.488	0.236667	0.0168952	0.24334	H2AFJ
ENSBTAG00000017682	358.545	-0.379636	0.0169222	0.24334	TET2
ENSBTAG00000045547	122.403	0.484456	0.0169268	0.24334	AMIGO3
ENSBTAG00000015794	132.207	0.476436	0.0169419	0.24334	NES
ENSBTAG00000002219	222.936	0.367428	0.0169567	0.24334	ATAD3A
ENSBTAG00000004908	113.352	0.741284	0.0170301	0.243399	CHRNE
ENSBTAG00000017095	696.665	-0.250141	0.0170436	0.243399	DENND4A
ENSBTAG00000047293	244.331	-0.328022	0.0170553	0.243399	NRIP1
ENSBTAG00000014689	215.039	-0.281785	0.0171091	0.243473	CSPP1
ENSBTAG00000012659	189.357	-0.309483	0.0171233	0.243473	LRIF1
ENSBTAG00000019687	411.019	-0.233775	0.0171741	0.243746	NMRK1
ENSBTAG00000007818	618.334	0.182496	0.0173049	0.245071	POFUT2
ENSBTAG00000005287	3410.11	-1.07677	0.0173615	0.245071	CYP7A1
ENSBTAG00000027654	436.959	0.230434	0.0173625	0.245071	EIF4EBP1
ENSBTAG00000004829	819.773	0.235905	0.0174106	0.245302	YIF1A
ENSBTAG00000008635	8658.28	-0.508363	0.0175113	0.246273	SULT1A1
ENSBTAG00000018656	1135.9	-0.178343	0.0175686	0.246479	HP1BP3
ENSBTAG00000007933	554.208	-0.306336	0.0175897	0.246479	DIPK2A
ENSBTAG00000010481	639.036	0.206724	0.0176905	0.247291	UBXN1
ENSBTAG00000010799	3196.79	0.180048	0.0177116	0.247291	MYL6
ENSBTAG00000036099	253.481	0.400021	0.0179706	0.25009
ENSBTAG00000012756	1115.31	0.156302	0.0179768	0.25009	CCT7
ENSBTAG00000019616	15004.2	1.34777	0.0180906	0.250497	APCS
ENSBTAG00000014827	1765.38	-0.213311	0.0180918	0.250497	UBQLN1
ENSBTAG00000040338	212.089	0.316787	0.0181047	0.250497	OBSL1
ENSBTAG00000016740	493.825	-0.31655	0.0181713	0.250497	ACLY
ENSBTAG00000002963	3032.24	-0.786937	0.0181848	0.250497	SAA4
ENSBTAG00000032493	515.114	-0.203861	0.018219	0.250497	RETREG3
ENSBTAG00000003225	384.173	0.228212	0.0182327	0.250497	IMP4
ENSBTAG00000019277	193.799	0.365615	0.0182944	0.250899	KCNH3
ENSBTAG00000019770	1700.64	1.30077	0.0183623	0.251385	APOA4
ENSBTAG00000015290	544.848	0.27806	0.0184908	0.25265	BAIAP2L2
ENSBTAG00000047550	629.129	-0.253901	0.0185303	0.25265	KIAA2026
ENSBTAG00000005915	277.673	-0.285394	0.0185527	0.25265	SFMBT2
ENSBTAG00000013072	776.15	-0.337023	0.0186072	0.252947	FUBP3
ENSBTAG00000001988	1230.04	0.15326	0.0188468	0.255755	EIF3D
ENSBTAG00000016484	575.907	-0.327722	0.0190344	0.256909	ATP11C
ENSBTAG00000004409	3963.28	-0.231378	0.0190411	0.256909	IVD
ENSBTAG00000005249	869.637	-0.203332	0.0190492	0.256909	RNF14
ENSBTAG00000019299	2376.25	0.222924	0.0190647	0.256909	GRHPR
ENSBTAG00000015781	507.541	-0.202631	0.0191342	0.257396	TRMT13
ENSBTAG00000007196	400.8	0.453545	0.0191829	0.257603	TAGLN
ENSBTAG00000017240	588.708	0.243634	0.0192211	0.257669	DGKQ
ENSBTAG00000011825	474.931	0.21428	0.0193122	0.258125	TRIR
ENSBTAG00000016236	283.467	-0.343501	0.0193219	0.258125	SLC12A6
ENSBTAG00000001776	1858.22	0.195024	0.0194296	0.258951	SIRT2
ENSBTAG00000008805	169.305	-0.33509	0.0194655	0.258951	USP3
ENSBTAG00000007163	365.042	-0.239039	0.0194979	0.258951	SLC44A1
ENSBTAG00000018884	614.191	0.178669	0.0195353	0.258951	RING1
ENSBTAG00000019700	4488.54	0.73809	0.0195616	0.258951	PC
ENSBTAG00000009214	815.627	0.318675	0.0195845	0.258951	ETS2
ENSBTAG00000012088	126.602	0.646529	0.0197176	0.260265	FBLN1
ENSBTAG00000012972	1304.43	-0.253073	0.0197989	0.260572	CYP2U1
ENSBTAG00000000362	527.715	-0.194085	0.0198338	0.260572	SPG11
ENSBTAG00000005984	603.295	-0.272381	0.0198419	0.260572	DAAM1
ENSBTAG00000021565	97.5545	-4.3415	0.0199833	0.261615	PRSS2
ENSBTAG00000026501	5619.58	0.241728	0.0199889	0.261615	MGC127055
ENSBTAG00000002258	1937.97	0.663536	0.020099	0.262611	APOA1
ENSBTAG00000002027	152.582	0.396834	0.0202104	0.263282	FAM167B
ENSBTAG00000011987	360.122	-0.273748	0.0202423	0.263282	ERG28
ENSBTAG00000011895	1131.53	-0.297632	0.020313	0.263282	PANK3
ENSBTAG00000022360	102.184	-0.439925	0.020313	0.263282	SOX5
ENSBTAG00000049393	142.587	0.36394	0.0203205	0.263282
ENSBTAG00000008248	1115.05	-0.213334	0.020393	0.26347
ENSBTAG00000004364	382.365	-0.331092	0.0204032	0.26347	THNSL2
ENSBTAG00000021481	238.299	-0.466723	0.0205025	0.263653	CA14
ENSBTAG00000030632	371.041	-0.204931	0.0205555	0.263653	ALG10
ENSBTAG00000034936	384.629	-0.241309	0.0205912	0.263653	ANKIB1
ENSBTAG00000018918	339.475	0.242139	0.0206516	0.263653	NDUFAF3
ENSBTAG00000011589	291.804	-0.333966	0.0206792	0.263653	CDC14B
ENSBTAG00000014336	329.744	-0.287052	0.0207027	0.263653	WBP1L
ENSBTAG00000054649	933.327	1.64329	0.0207201	0.263653
ENSBTAG00000009099	203.128	0.280731	0.020736	0.263653	PRR14
ENSBTAG00000017564	1908.32	-0.236823	0.0208039	0.263653	CGN
ENSBTAG00000000134	622.253	0.178458	0.0208371	0.263653	MPDU1
ENSBTAG00000008090	520.914	0.247888	0.0208379	0.263653	CCM2
ENSBTAG00000020468	111.941	-0.395867	0.0208399	0.263653	MICU3
ENSBTAG00000016568	394.755	0.244002	0.0208649	0.263653	LUC7L
ENSBTAG00000014226	2765.56	0.197401	0.0208945	0.263653	RPL34
ENSBTAG00000001801	663.377	-0.411091	0.0209604	0.264053	SYT4
ENSBTAG00000012077	891.615	-0.271007	0.0210478	0.264723	SLF2
ENSBTAG00000010389	2957.11	-0.253276	0.021124	0.265056	STBD1
ENSBTAG00000011382	3921.68	0.191599	0.0211428	0.265056	SLC9A3R1
ENSBTAG00000006422	826.038	0.15875	0.0212485	0.26521	TRIM28
ENSBTAG00000009138	400.594	-0.270001	0.0212822	0.26521	UBXN2B
ENSBTAG00000011534	109.549	0.35802	0.0213311	0.26521	RAMP1
ENSBTAG00000030962	146.708	0.331837	0.0213405	0.26521	EEFSEC
ENSBTAG00000002060	5763.45	0.1735	0.0213994	0.26521	RPL19
ENSBTAG00000019877	371.976	-0.247118	0.0214141	0.26521	DOCK7
ENSBTAG00000001000	304.38	-0.433825	0.0214285	0.26521	CA13
ENSBTAG00000012107	1168.68	0.155236	0.0214294	0.26521	SLC25A28
ENSBTAG00000025450	3154.34	-0.274923	0.021496	0.265609	SYNE2
ENSBTAG00000009228	684.947	0.166552	0.0216748	0.266966	SRP68
ENSBTAG00000017405	1960.95	0.22761	0.0217113	0.266966	RORC
ENSBTAG00000011645	781.078	0.183368	0.0217162	0.266966	U2AF1
ENSBTAG00000048400	255.606	0.28238	0.0217568	0.266966
ENSBTAG00000009839	2893.28	0.227652	0.0218421	0.266966	GSTK1
ENSBTAG00000001335	5080.61	-0.248701	0.0219039	0.266966	GHR
ENSBTAG00000019956	1070.24	0.16634	0.021955	0.266966	CMPK1
ENSBTAG00000014215	243.556	0.476441	0.0219668	0.266966	CCDC86
ENSBTAG00000021902	1569.41	-0.322195	0.021971	0.266966	ALDH5A1
ENSBTAG00000012757	276.189	-0.342854	0.0219911	0.266966	GCNT1
ENSBTAG00000004017	81.7519	0.534598	0.0219966	0.266966	PLEKHG2
ENSBTAG00000016592	423.797	-0.235769	0.0220394	0.266966	CAPN15
ENSBTAG00000010593	611.936	-0.189603	0.022056	0.266966	SRP72
ENSBTAG00000017037	1414.63	0.176788	0.0221065	0.266966	PKN1
ENSBTAG00000013980	173.641	-0.989809	0.0221235	0.266966	SOD3
ENSBTAG00000009414	744.659	0.16949	0.0221837	0.267146	PSMC4
ENSBTAG00000037819	410.742	-0.308751	0.0222074	0.267146	SFT2D2
ENSBTAG00000020720	198.314	0.259347	0.0222802	0.267604	C7H1orf35
ENSBTAG00000023411	4292.73	-0.270863	0.0224973	0.269622
ENSBTAG00000005482	1105.63	-0.246622	0.0225179	0.269622	TMEM135
ENSBTAG00000009987	2410.29	0.238563	0.0226841	0.270984	ITGB3
ENSBTAG00000011721	626.183	-0.26268	0.0227017	0.270984	MED13
ENSBTAG00000054656	642.351	-0.215217	0.0227897	0.271616	PAIP2B
ENSBTAG00000004521	106.945	0.349073	0.0229235	0.272789	LSM7
ENSBTAG00000009435	638.685	0.166878	0.0230864	0.273903	SMG5
ENSBTAG00000020998	356.423	0.265112	0.0230878	0.273903	RUVBL1
ENSBTAG00000015155	956.355	-0.225593	0.0234552	0.276818	HACD3
ENSBTAG00000020855	145.721	-0.41264	0.0234822	0.276818	PTPN4
ENSBTAG00000014807	755.339	-0.220582	0.0234925	0.276818	DPP8
ENSBTAG00000000797	1102.16	0.185167	0.023519	0.276818	MRPL9
ENSBTAG00000003855	103.12	-0.385494	0.0235273	0.276818	FAM120C
ENSBTAG00000011767	692.69	-0.174203	0.0235483	0.276818	MPP5
ENSBTAG00000018188	628.319	0.189896	0.0236275	0.277328	NDUFC2
ENSBTAG00000010956	3478.49	-0.238237	0.0237309	0.278119	SCARB2
ENSBTAG00000030258	385.881	0.270585	0.023894	0.278736	CDC42EP1
ENSBTAG00000002299	162.034	-0.447212	0.0239185	0.278736	SEL1L3
ENSBTAG00000015182	2193.24	0.217078	0.0239257	0.278736	STARD10
ENSBTAG00000009417	983.026	-0.776291	0.0239374	0.278736	ZFAND5
ENSBTAG00000009711	559.315	-0.185557	0.0239688	0.278736	RPA1
ENSBTAG00000038845	137.998	0.33731	0.0239997	0.278736	TYSND1
ENSBTAG00000021900	201.737	-0.348982	0.0240772	0.279216	PKN2
ENSBTAG00000007462	126.611	-0.333588	0.0243128	0.280638	ASTE1
ENSBTAG00000016057	297.938	0.310044	0.0243163	0.280638	CSRP1
ENSBTAG00000016903	339.668	-0.272305	0.0243217	0.280638	NLN
ENSBTAG00000019043	302.177	-0.22982	0.0243568	0.280638	GABPA
ENSBTAG00000003585	2772.98	-0.147275	0.0243813	0.280638	CD47
ENSBTAG00000018220	352.628	-0.70292	0.0245333	0.281883	RGSL1
ENSBTAG00000017999	1297.01	-0.234066	0.0245623	0.281883	TNRC6A
ENSBTAG00000037559	1821.55	-0.358532	0.0246188	0.282113	CYP2C18
ENSBTAG00000003966	728.082	0.178262	0.0246839	0.282173	DUSP3
ENSBTAG00000021842	809.176	-0.256891	0.024697	0.282173	FCGR2B
ENSBTAG00000016316	308.666	-0.27954	0.0248128	0.282814	ZZEF1
ENSBTAG00000011136	444.362	0.251647	0.0248373	0.282814	NR2F6
ENSBTAG00000014374	505.558	-0.179354	0.0248628	0.282814	CARD6
ENSBTAG00000002214	10353.9	-0.407757	0.0249418	0.282986	TAT
ENSBTAG00000019569	574.668	0.226553	0.0250608	0.282986	CD151
ENSBTAG00000012928	680.146	0.203213	0.0250748	0.282986	PPP4C
ENSBTAG00000032548	677.436	-0.297968	0.0251148	0.282986	SYBU
ENSBTAG00000010587	2749.22	-0.219371	0.0251494	0.282986	SH3BGRL
ENSBTAG00000012818	587.89	-0.253267	0.0251595	0.282986	PDLIM5
ENSBTAG00000003786	3114.99	0.167423	0.0251676	0.282986	GCGR
ENSBTAG00000015905	89.1127	-0.462829	0.0252675	0.282986	ARHGAP32
ENSBTAG00000020704	654.603	0.256679	0.0253086	0.282986	RAMP3
ENSBTAG00000026369	662.905	-0.593028	0.0253975	0.282986	ENC1
ENSBTAG00000010626	356.785	0.222891	0.0253994	0.282986	SH3GLB2
ENSBTAG00000002028	510.496	-0.322725	0.0254102	0.282986	DIPK1A
ENSBTAG00000010322	898.283	0.227791	0.0254471	0.282986	HYOU1
ENSBTAG00000004258	16856.2	0.177929	0.0254524	0.282986	EEF2
ENSBTAG00000005635	485.443	-0.207941	0.0254615	0.282986	TTC39C
ENSBTAG00000001475	463.434	-0.214957	0.0254633	0.282986	MCUR1
ENSBTAG00000017734	217.781	-0.380138	0.0256153	0.284268
ENSBTAG00000015909	476.649	-0.206793	0.0256923	0.284612	PDE8A
ENSBTAG00000007111	2381.24	0.308265	0.02572	0.284612	STEAP3
ENSBTAG00000009888	851.581	-0.204063	0.0259001	0.286196	DRAM2
ENSBTAG00000019069	602.63	0.226785	0.0260429	0.286717	SYNGR2
ENSBTAG00000005349	5473.72	0.159921	0.0260472	0.286717	RPL27A
ENSBTAG00000001022	596.676	0.2291	0.0260584	0.286717	AMDHD2
ENSBTAG00000018699	367.665	-0.191139	0.0262547	0.287685	KAT7
ENSBTAG00000000343	260.41	0.240584	0.026267	0.287685	ZNHIT1
ENSBTAG00000051287	884.833	0.18061	0.0262691	0.287685	NDUFB11
ENSBTAG00000027024	428.069	-0.278909	0.0262952	0.287685	ARHGAP5
ENSBTAG00000050077	127.25	0.34021	0.026495	0.288418
ENSBTAG00000019608	250.831	0.231809	0.0265007	0.288418	DDX47
ENSBTAG00000013627	1041.75	0.166585	0.0265058	0.288418	HNRNPAB
ENSBTAG00000020199	276.438	0.368949	0.0265114	0.288418	F2R
ENSBTAG00000005542	945.331	-0.167665	0.0266717	0.288568	EPS15
ENSBTAG00000000874	2285.74	-0.232919	0.0266879	0.288568	CAST
ENSBTAG00000001768	185.604	-0.33932	0.0267076	0.288568	TXLNG
ENSBTAG00000011795	190.294	0.330689	0.0267817	0.288568	TXNRD3
ENSBTAG00000007498	358.467	0.237312	0.0267824	0.288568	ZGPAT
ENSBTAG00000002703	935.622	-0.134764	0.0267841	0.288568	ATP6V1A
ENSBTAG00000007616	190.469	-1.11647	0.0268342	0.288568	TMED6
ENSBTAG00000013607	920.354	0.1418	0.0268438	0.288568	WDR1
ENSBTAG00000020802	177.534	-0.28715	0.0268609	0.288568
ENSBTAG00000013528	570.985	0.161391	0.0269261	0.288868	CHMP7
ENSBTAG00000008453	258.511	-0.270803	0.0269836	0.289084	LBR
ENSBTAG00000004797	262.261	0.217681	0.027049	0.289319	TRMT44
ENSBTAG00000001027	280.735	0.283597	0.0270804	0.289319	SERPINH1
ENSBTAG00000011325	3986.51	0.20353	0.0273271	0.291552	KHK
ENSBTAG00000010120	346.258	-0.215175	0.0273869	0.291642	HERC3
ENSBTAG00000020634	405.219	-0.289848	0.027411	0.291642	FBXO7
ENSBTAG00000010376	666.424	-0.211392	0.0275294	0.292441	TMEM184C
ENSBTAG00000019376	850.728	-0.241011	0.0275617	0.292441	FNDC3B
ENSBTAG00000016069	905.052	0.241945	0.0277437	0.293353	ARF4
ENSBTAG00000009584	1557.4	-0.164987	0.027774	0.293353	PPP6R3
ENSBTAG00000038896	3571.6	0.153326	0.027798	0.293353	RPS26
ENSBTAG00000022715	4414.48	0.2045	0.027842	0.293353
ENSBTAG00000030174	4538.9	-0.269187	0.027921	0.293353	ACOX1
ENSBTAG00000017745	2389.2	-0.287856	0.0279251	0.293353	IL6ST
ENSBTAG00000051254	6591.43	0.200778	0.027976	0.293353	RPL37A
ENSBTAG00000003015	218.363	-0.468399	0.0280571	0.293353	SESN1
ENSBTAG00000002697	315.866	0.210528	0.0281367	0.293353	KCTD10
ENSBTAG00000047299	450.728	0.294947	0.0281411	0.293353	DGCR6L
ENSBTAG00000004222	316.838	0.305235	0.02819	0.293353	SAT2
ENSBTAG00000001747	623.3	-0.286274	0.0281967	0.293353	PEX3
ENSBTAG00000016879	173.197	-0.339777	0.0281982	0.293353	DENND11
ENSBTAG00000018727	4581.9	-0.197638	0.0282586	0.293353	GOLIM4
ENSBTAG00000026283	1255.29	-0.203771	0.0282755	0.293353	ASPH
ENSBTAG00000047281	279.53	0.251484	0.0282915	0.293353	C10H15orf62
ENSBTAG00000000668	113.767	0.498536	0.0282924	0.293353	SLC22A5
ENSBTAG00000017970	1172.96	0.193445	0.0284496	0.294336	ZYX
ENSBTAG00000008237	1021.94	0.225333	0.0284683	0.294336	TOLLIP
ENSBTAG00000011930	392.619	0.216163	0.0285329	0.294336	DDX54
ENSBTAG00000011689	1240.34	0.19901	0.028553	0.294336	LENG8
ENSBTAG00000043564	8926.44	-0.229077	0.0285774	0.294336	ATP8
ENSBTAG00000006255	115.813	-0.411294	0.028625	0.294434	MDM4
ENSBTAG00000002282	3265.61	0.172824	0.028668	0.294485	EIF1
ENSBTAG00000031752	591.988	0.19467	0.0288254	0.295709	TMEM256
ENSBTAG00000043559	5377.8	-0.205565	0.028903	0.296101	ND4L
ENSBTAG00000017704	2180.21	-0.206606	0.0289522	0.296101	ABCG2
ENSBTAG00000002849	896.915	-0.352528	0.0289785	0.296101	IRF6
ENSBTAG00000007709	342.815	-0.197301	0.0290362	0.296299	SHOC2
ENSBTAG00000015388	4259.44	0.200401	0.0292259	0.297449	RPL18
ENSBTAG00000010846	264.941	-0.308727	0.0292772	0.297449	CNNM3
ENSBTAG00000016225	642.658	0.191506	0.0293881	0.297449	COLEC11
ENSBTAG00000011471	526.869	0.242837	0.0294021	0.297449	CARS2
ENSBTAG00000002175	342.109	-0.219525	0.0294066	0.297449	SRPK2
ENSBTAG00000051352	3129.52	0.180212	0.0294305	0.297449	SURF4
ENSBTAG00000048228	98.344	0.401183	0.029449	0.297449
ENSBTAG00000011727	429.72	-0.194784	0.0294565	0.297449	ETAA1
ENSBTAG00000016445	1700.92	-0.156845	0.0295381	0.297747	YME1L1
ENSBTAG00000018362	468.868	0.171123	0.029563	0.297747	TMEM109
ENSBTAG00000000111	4812.5	0.227455	0.0296734	0.298402	UGP2
ENSBTAG00000035081	1116.05	-0.298528	0.0297191	0.298402	SERINC2
ENSBTAG00000007788	524.173	0.163477	0.0297611	0.298402	GRIPAP1
ENSBTAG00000020482	365.614	-0.214368	0.029828	0.298402	ASCC3
ENSBTAG00000037913	292.858	-0.217493	0.0298897	0.298402	ZNF22
ENSBTAG00000021979	3475.36	0.152156	0.0299112	0.298402	EEF1B2
ENSBTAG00000012280	1053.42	0.298092	0.0299479	0.298402	PGLYRP2
ENSBTAG00000033166	335.301	-0.244301	0.0299742	0.298402
ENSBTAG00000022489	996.424	-0.369212	0.0299817	0.298402
ENSBTAG00000020776	750.176	0.159386	0.0300295	0.298402	POLR2E
ENSBTAG00000025210	777.776	0.223823	0.0300523	0.298402	COL4A2
ENSBTAG00000011339	330.166	-0.212187	0.0301003	0.298495	TAF8
ENSBTAG00000020558	4908.2	0.323931	0.0302332	0.299328	APOC2
ENSBTAG00000015479	250.486	0.250535	0.0302617	0.299328	ZFPL1
ENSBTAG00000001781	248.91	0.234575	0.0303138	0.299441	TOMM40
ENSBTAG00000013031	350.712	-0.205241	0.0303731	0.299441	TMEM62
ENSBTAG00000003586	440.266	-0.26187	0.0303892	0.299441	MAN1A2
ENSBTAG00000018395	478.451	-0.186078	0.0307551	0.30266	KIAA1217
ENSBTAG00000020035	343.896	0.32601	0.0309224	0.303117	RCAN1
ENSBTAG00000022847	397.7	-0.21766	0.0309479	0.303117	HEATR5A
ENSBTAG00000006040	1009.29	-0.19301	0.0309584	0.303117	UHRF1BP1L
ENSBTAG00000031688	790.68	0.175061	0.0309827	0.303117	RBM4
ENSBTAG00000000073	424.703	0.20209	0.0310327	0.303117	LRPAP1
ENSBTAG00000050281	98.0312	-0.358687	0.0310503	0.303117	ZNF23
ENSBTAG00000051588	80.6981	-1.03924	0.0310758	0.303117
ENSBTAG00000012366	727.15	0.173292	0.0312624	0.303885	MRPS23
ENSBTAG00000008570	5194.92	0.146978	0.0312767	0.303885	RPS14
ENSBTAG00000016950	407.474	0.194616	0.0312836	0.303885	B3GAT3
ENSBTAG00000004695	1025.98	0.160426	0.0313117	0.303885	CDK9
ENSBTAG00000039319	1407.65	-0.255889	0.0314142	0.304157	CYP4F2
ENSBTAG00000011694	546.433	0.159374	0.0314184	0.304157	TIMM23
ENSBTAG00000006974	271.165	-0.238304	0.0316269	0.305792	PLEKHA7
ENSBTAG00000015009	605.621	0.185268	0.0317066	0.306181	LAMTOR4
ENSBTAG00000012626	252.65	-0.261229	0.0317546	0.306262	B4GALT5
ENSBTAG00000013568	104.512	-0.410224	0.0318103	0.306417	UEVLD
ENSBTAG00000017496	711.163	0.183339	0.0319154	0.306817	ATP5ME
ENSBTAG00000010653	309.38	0.215844	0.0320397	0.306817	MIGA2
ENSBTAG00000053946	222.056	-0.283897	0.0320761	0.306817
ENSBTAG00000021830	1981.44	-0.162964	0.0321007	0.306817	ENPP1
ENSBTAG00000018628	2420.81	0.13901	0.0321366	0.306817	RPL29
ENSBTAG00000002144	121.801	-0.561803	0.0322283	0.306817	ADRB2
ENSBTAG00000034193	414.989	-0.286745	0.032239	0.306817	BCO2
ENSBTAG00000025564	1187.35	0.176895	0.0322608	0.306817	RPL36AL
ENSBTAG00000012781	606.739	-0.264649	0.0322682	0.306817	TP53BP2
ENSBTAG00000002974	90.1371	-0.513671	0.0323232	0.306817	FMO2
ENSBTAG00000006918	657.344	-0.213188	0.0323237	0.306817	TLK1
ENSBTAG00000013859	810.286	-0.153505	0.032359	0.306817	SCYL2
ENSBTAG00000019704	781.623	-0.1775	0.0323675	0.306817	HLTF
ENSBTAG00000021997	521.291	-0.2295	0.0324548	0.307268	ITSN1
ENSBTAG00000039302	551.101	0.202074	0.0325716	0.307937	ANGPTL6
ENSBTAG00000031715	838.798	-0.178508	0.0326348	0.307937	PCMTD2
ENSBTAG00000016137	212.313	-0.327518	0.0326449	0.307937	ZNF608
ENSBTAG00000001744	376.119	0.187626	0.0326867	0.307956	BET1L
ENSBTAG00000015989	3665.52	0.165055	0.0327661	0.308329	RPS5
ENSBTAG00000018774	239.825	0.418253	0.0329017	0.30853
ENSBTAG00000005573	204.161	0.304847	0.0329303	0.30853	SCAND1
ENSBTAG00000001780	227.671	0.231778	0.0329754	0.30853	SARS2
ENSBTAG00000045957	722.768	0.185612	0.0329856	0.30853	SAMM50
ENSBTAG00000046542	143.754	0.295901	0.0329869	0.30853	FAM174C
ENSBTAG00000014549	274.774	0.27584	0.0330927	0.309145	GNL3
ENSBTAG00000030164	1450.94	0.147645	0.0331919	0.309282	RPL38
ENSBTAG00000018846	898.061	-0.141789	0.0332537	0.309282	CLN5
ENSBTAG00000021386	6063.03	-0.239655	0.0332584	0.309282	ANGPTL3
ENSBTAG00000014390	166.574	0.301723	0.0332673	0.309282	MTMR9
ENSBTAG00000019672	136.158	-0.315638	0.033361	0.309677
ENSBTAG00000000683	388.628	-0.295978	0.0334271	0.309677	WDR37
ENSBTAG00000005376	193.911	-0.306249	0.03343	0.309677	FBXO30
ENSBTAG00000050544	95.4167	1.57436	0.0335267	0.310119
ENSBTAG00000011007	1176.82	-0.176814	0.0335578	0.310119	TTYH2
ENSBTAG00000020735	889.372	-0.307145	0.0337073	0.310896	SMG1
ENSBTAG00000015007	990.445	-0.162491	0.0337223	0.310896	NCOA1
ENSBTAG00000005470	350.061	0.225585	0.0337852	0.311105	BIN3
ENSBTAG00000052508	1006.28	0.154801	0.0338948	0.311452	SEM1
ENSBTAG00000016730	292.113	-0.230419	0.0339033	0.311452	ANP32E
ENSBTAG00000024493	3375.27	0.218051	0.0339655	0.311653	DHRS3
ENSBTAG00000002745	583.005	0.217126	0.0340364	0.311704	APEX1
ENSBTAG00000011815	108.351	0.351691	0.0341402	0.311704	SMG9
ENSBTAG00000009410	240.486	0.236739	0.0341822	0.311704	TBRG1
ENSBTAG00000016337	775.428	-0.228309	0.0342217	0.311704	ACOT13
ENSBTAG00000047088	314.597	-0.344352	0.0342375	0.311704
ENSBTAG00000008378	911.153	-0.227288	0.0342481	0.311704	FEM1B
ENSBTAG00000009477	269.566	0.255445	0.0342599	0.311704	PIR
ENSBTAG00000014396	629.905	0.350191	0.0342934	0.311704	KLF10
ENSBTAG00000013084	807.896	0.206094	0.0343919	0.312173	NAPA
ENSBTAG00000015478	764.491	0.219525	0.0344291	0.312173	SRD5A1
ENSBTAG00000019593	119.057	-0.319534	0.0345772	0.312173	KNOP1
ENSBTAG00000012817	469.113	0.284207	0.034583	0.312173	JAG1
ENSBTAG00000006161	829.093	-0.24206	0.0346225	0.312173	MET
ENSBTAG00000008835	597.838	0.176384	0.0346318	0.312173	GPANK1
ENSBTAG00000015047	8962.57	-0.241741	0.0346477	0.312173
ENSBTAG00000009547	697.842	0.152325	0.0346706	0.312173	ZDHHC4
ENSBTAG00000010357	4063.1	-0.323975	0.0347083	0.312173	ST6GAL1
ENSBTAG00000016990	493.037	-0.308512	0.0348605	0.313178	USP24
ENSBTAG00000001146	276.239	-0.277281	0.0349515	0.313631	HIVEP2
ENSBTAG00000012096	1605.18	-0.250273	0.0350798	0.314417	BCKDHB
ENSBTAG00000014401	1326.78	0.174539	0.0351863	0.314725	SORBS3
ENSBTAG00000019927	167.938	0.292629	0.0351955	0.314725	CYB5R1
ENSBTAG00000013732	165.743	-0.411651	0.0353247	0.315094	GPR37
ENSBTAG00000001805	340.683	-0.214786	0.0353464	0.315094	TWSG1
ENSBTAG00000011951	305.601	0.234621	0.0353726	0.315094	MRTO4
ENSBTAG00000018993	348.699	0.23366	0.0353997	0.315094	ITGB7
ENSBTAG00000005354	898.263	-0.197129	0.0355308	0.315898	LRRFIP1
ENSBTAG00000003076	435.995	-0.28389	0.0356366	0.316475	NT5DC1
ENSBTAG00000006523	2292.97	-0.20688	0.0356829	0.316522	SOD2
ENSBTAG00000016085	344.036	0.198168	0.035792	0.317109	IRAK1
ENSBTAG00000020180	522.48	-0.173706	0.0358604	0.317109	TMED5
ENSBTAG00000030246	832.797	0.297061	0.035872	0.317109	ENTPD8
ENSBTAG00000024431	772.611	-0.162828	0.0362585	0.319878	PEX1
ENSBTAG00000033078	138.87	-0.310203	0.0363233	0.319878	CNEP1R1
ENSBTAG00000046026	88.3568	0.647385	0.036365	0.319878	SLC39A4
ENSBTAG00000030650	8001.22	0.267579	0.0363669	0.319878	TST
ENSBTAG00000010898	170.523	-0.288325	0.036392	0.319878	SLC30A6
ENSBTAG00000026111	210.651	0.442876	0.0365062	0.320517	LBH
ENSBTAG00000021975	393.395	-0.226849	0.0367042	0.32189	PATJ
ENSBTAG00000004079	525.389	-0.238177	0.0368461	0.322769	ZNF106
ENSBTAG00000007846	22442.8	0.285635	0.0369207	0.322821	ITIH3
ENSBTAG00000002938	1093.47	-0.287237	0.0369356	0.322821	CPED1
ENSBTAG00000021602	160.463	-0.309946	0.0370082	0.323091	CTTNBP2NL
ENSBTAG00000018724	294.211	0.276788	0.037087	0.323405	TMEM82
ENSBTAG00000012744	418.198	0.171802	0.0371374	0.323405	UBE2M
ENSBTAG00000025161	1452.12	0.227484	0.0371696	0.323405	AGPAT2
ENSBTAG00000015164	5064.52	0.206009	0.0372165	0.323449	SLC27A5
ENSBTAG00000020551	323.126	-0.238777	0.0373639	0.324305	ABCD1
ENSBTAG00000024199	612.517	-0.285086	0.0374395	0.324305	KMT2C
ENSBTAG00000016529	1682.03	0.74614	0.0374408	0.324305	SLC25A30
ENSBTAG00000000808	466.606	0.200337	0.0375238	0.324661	COX14
ENSBTAG00000020109	455.951	0.192314	0.0377791	0.3259	TRAP1
ENSBTAG00000019369	482.271	0.205666	0.0378688	0.3259	TSPAN4
ENSBTAG00000007360	1141.68	-0.197472	0.0378807	0.3259	TMEM43
ENSBTAG00000040333	3591.18	0.208117	0.0379574	0.3259	QDPR
ENSBTAG00000011643	406.85	-0.224822	0.0379741	0.3259	SOS1
ENSBTAG00000002639	272.254	0.202244	0.0379749	0.3259	ZDHHC7
ENSBTAG00000034633	334.832	0.21105	0.0380114	0.3259	ERO1B
ENSBTAG00000004806	409.312	-0.197157	0.0380695	0.3259	PHKB
ENSBTAG00000010945	580.443	-0.161829	0.0380773	0.3259	SEC24B
ENSBTAG00000026243	114.39	0.336857	0.0380883	0.3259	PPP1R35
ENSBTAG00000020305	516.178	0.226846	0.0382814	0.327031	TOR1A
ENSBTAG00000002497	188.862	0.388037	0.0383051	0.327031	ELOVL2
ENSBTAG00000007467	384.964	-0.237694	0.0383586	0.327127	MIB1
ENSBTAG00000000186	553.583	0.210716	0.0387285	0.329705	FLAD1
ENSBTAG00000004384	6020.86	-0.261093	0.0387462	0.329705	APOF
ENSBTAG00000008285	560.866	-0.175268	0.0388469	0.330199	OXR1
ENSBTAG00000004368	236.209	-0.267471	0.0390546	0.330781	NFATC3
ENSBTAG00000022825	1067.22	0.160587	0.0390626	0.330781	BRI3
ENSBTAG00000019543	687.503	0.197572	0.0390856	0.330781	ELOB
ENSBTAG00000048122	1287.71	0.225334	0.0390865	0.330781	CFD
ENSBTAG00000010976	2131.24	-0.199074	0.0391734	0.331154	KANK1
ENSBTAG00000027625	275.862	-0.509442	0.0392586	0.331513	SFRP1
ENSBTAG00000012803	249.386	0.213218	0.0393029	0.331525	SRP19
ENSBTAG00000014468	400.011	0.17633	0.0394255	0.332196	AP1S1
ENSBTAG00000014823	1350.93	-0.171529	0.039561	0.332756	TXNDC11
ENSBTAG00000011659	236.544	-0.265289	0.039578	0.332756	PIGZ
ENSBTAG00000011214	196.15	0.280729	0.039749	0.333186	THAP3
ENSBTAG00000011285	570.024	-0.150637	0.0397999	0.333186	TRMT1L
ENSBTAG00000017035	1300.12	0.142478	0.039817	0.333186	USF2
ENSBTAG00000016354	133.668	0.409569	0.0398703	0.333186	IER2
ENSBTAG00000008737	518.886	-0.183763	0.0399767	0.333186	DR1
ENSBTAG00000002716	301.39	0.254041	0.0399869	0.333186	NOL10
ENSBTAG00000019538	91.0769	-0.398874	0.0401126	0.333186	FBXO28
ENSBTAG00000004873	486.165	0.203697	0.0401337	0.333186	CCNL2
ENSBTAG00000004193	520.591	-0.151494	0.040134	0.333186	VEZF1
ENSBTAG00000020749	298.941	-0.217362	0.0401647	0.333186	PRXL2C
ENSBTAG00000019522	423.858	0.172782	0.0401782	0.333186	PPM1G
ENSBTAG00000013495	496.605	-0.296679	0.0401822	0.333186	WDFY3
ENSBTAG00000000223	705.495	-0.153876	0.040189	0.333186	PPM1B
ENSBTAG00000000411	568.516	0.171614	0.0402522	0.333352	HGS
ENSBTAG00000049220	155.942	-0.686818	0.0403022	0.333409
ENSBTAG00000012927	1299.89	0.157563	0.0406837	0.336205	ALDOA
ENSBTAG00000001449	472.433	0.175927	0.040834	0.336795	SRA1
ENSBTAG00000012371	882.9	-0.277208	0.0408421	0.336795	CPD
ENSBTAG00000000191	2042.6	0.185132	0.0410677	0.338182	SLC25A20
ENSBTAG00000014799	100.365	0.325289	0.0410978	0.338182	ARMC7
ENSBTAG00000019512	206.331	0.254484	0.0412269	0.338649	G6PD
ENSBTAG00000006085	1128.87	0.197458	0.0412421	0.338649	DDOST
ENSBTAG00000001229	1800.66	0.177095	0.0413822	0.339385	SLC25A22
ENSBTAG00000013650	130.232	0.310182	0.0414194	0.339385	SLC66A1
ENSBTAG00000010286	190.583	-0.255818	0.0414948	0.339643	NPAT
ENSBTAG00000046357	677.963	-0.232617	0.0415993	0.340138	SLC29A3
ENSBTAG00000014521	7858.79	-0.212368	0.0417153	0.340726	UGDH
ENSBTAG00000008936	3464.3	-0.240872	0.0418743	0.341664	ABCC2
ENSBTAG00000021102	4317.7	-0.229159	0.0421073	0.343179	GALM
ENSBTAG00000004553	1051.87	0.23706	0.0421486	0.343179	TPM4
ENSBTAG00000018556	21133.2	-0.306692	0.0422071	0.343294	MGC137211
ENSBTAG00000003536	1085.27	-0.1525	0.0422885	0.343503	MARCHF6
ENSBTAG00000017925	589.864	0.157016	0.0423217	0.343503	LMF2
ENSBTAG00000048781	1142.93	0.280897	0.0423821	0.343632
ENSBTAG00000013461	2824.93	0.168885	0.0426335	0.345173	RPL24
ENSBTAG00000007388	337.903	0.367729	0.0426745	0.345173	ZC3H12D
ENSBTAG00000038240	88.6096	-0.349156	0.0427059	0.345173
ENSBTAG00000001595	604.171	-1.58227	0.0428049	0.345465	MT1E
ENSBTAG00000012060	1504.86	-0.181287	0.0428849	0.345465	LPIN2
ENSBTAG00000010798	1734.93	-0.158859	0.0429405	0.345465	SLC23A1
ENSBTAG00000008762	436.709	-0.293929	0.042961	0.345465	HECTD4
ENSBTAG00000000417	410.891	0.215231	0.0429653	0.345465	MRPL12
ENSBTAG00000046959	567.123	-0.193392	0.0430175	0.345525	CGGBP1
ENSBTAG00000047793	81.9556	0.394584	0.0431401	0.345778	TSSC4
ENSBTAG00000021087	423.624	-0.230677	0.0431597	0.345778	UBR1
ENSBTAG00000019534	430.849	0.188577	0.0431831	0.345778	TRNT1
ENSBTAG00000012357	361.5	-0.267966	0.0433254	0.34603	VPS13B
ENSBTAG00000013596	839.002	-0.189875	0.0433565	0.34603	NR1H4
ENSBTAG00000011559	7402.84	0.136371	0.0433832	0.34603	RPL7A
ENSBTAG00000006695	376.993	-0.204513	0.0434295	0.34603	VCPIP1
ENSBTAG00000012849	1129.16	0.224852	0.0434383	0.34603	COL4A1
ENSBTAG00000003422	1405.43	-0.156146	0.0435094	0.346096	SNX5
ENSBTAG00000005754	2137	-0.25277	0.0435391	0.346096	PPM1K
ENSBTAG00000020132	345.485	0.238116	0.0435808	0.346096	HPF1
ENSBTAG00000013960	5374.86	-0.343063	0.0437374	0.346984	PSAT1
ENSBTAG00000010682	101.056	0.320688	0.0438034	0.347097	DDR1
ENSBTAG00000008191	1197.56	0.174827	0.043867	0.347097	SLC39A7
ENSBTAG00000000231	323.392	-0.205942	0.0439091	0.347097	BMPR1A
ENSBTAG00000018979	936.84	-0.193019	0.0439746	0.347097	PUM1
ENSBTAG00000052369	132.401	0.590282	0.0440061	0.347097
ENSBTAG00000020958	344.292	-0.2869	0.0440564	0.347097	LRRC8D
ENSBTAG00000000913	728.208	0.16906	0.0440935	0.347097	UQCR10
ENSBTAG00000002431	336.726	-0.187047	0.0441323	0.347097	TRIM24
ENSBTAG00000006116	297.345	0.18985	0.044207	0.347097	SUGP1
ENSBTAG00000046218	1024.66	0.342882	0.0442236	0.347097	KLF11
ENSBTAG00000001440	501.293	0.191657	0.0442453	0.347097	PMM2
ENSBTAG00000014608	412.749	-0.208035	0.0443014	0.347185	KDM1B
ENSBTAG00000009899	794.043	0.231507	0.0445551	0.34882	CHID1
ENSBTAG00000006679	135.894	-0.33549	0.0446396	0.348835	MITF
ENSBTAG00000018809	130.543	0.274761	0.0446473	0.348835	RANGRF
ENSBTAG00000000480	223.841	0.250478	0.0447254	0.349093	IFRD2
ENSBTAG00000011619	226.403	0.229727	0.0447754	0.349131	RASIP1
ENSBTAG00000043961	2133.76	-0.156126	0.0451409	0.351234	MPDZ
ENSBTAG00000017212	241.356	0.249836	0.0451606	0.351234	HYPK
ENSBTAG00000003444	159.194	-0.319743	0.0451886	0.351234	SYDE2
ENSBTAG00000008419	637.529	-0.188365	0.0452267	0.351234	PDE2A
ENSBTAG00000006884	963.826	0.155819	0.0453052	0.35149	PABPN1
ENSBTAG00000038190	164.653	-0.246936	0.0453543	0.351519	SMAP1
ENSBTAG00000013653	3907.68	-0.167159	0.0454205	0.351662	NFE2L1
ENSBTAG00000013671	979.946	0.157069	0.0454873	0.351662	UTP14A
ENSBTAG00000015266	460.386	0.21957	0.0455092	0.351662	SDHAF2
ENSBTAG00000010176	308.312	0.188738	0.0455643	0.351737	ILKAP
ENSBTAG00000008621	959.654	0.133995	0.0458881	0.353883	PRKAR1A
ENSBTAG00000001861	298.219	-0.209982	0.046054	0.35441	SESTD1
ENSBTAG00000011639	426.382	0.16882	0.0460919	0.35441	STK11
ENSBTAG00000004746	440.602	-0.233079	0.0461272	0.35441	HELZ
ENSBTAG00000038496	1027.2	-0.544874	0.0461398	0.35441	CR2
ENSBTAG00000010910	470.084	0.192593	0.0462121	0.354614	COPS9
ENSBTAG00000005571	214.216	-0.268684	0.0463708	0.355014	PHF20
ENSBTAG00000007106	1307.13	0.197723	0.0463847	0.355014	GATD3A
ENSBTAG00000045857	277.127	0.258022	0.0464019	0.355014	MCRIP2
ENSBTAG00000017574	279.856	0.389247	0.0464544	0.355064	LMNA
ENSBTAG00000017063	669.507	-0.174452	0.0466482	0.356193	EPB41L4B
ENSBTAG00000019872	862.716	-0.16688	0.0468651	0.357497	PIK3AP1
ENSBTAG00000021705	815.795	0.16609	0.0469893	0.358091	UFC1
ENSBTAG00000001936	42873.5	0.4661	0.0471195	0.358498	PCK1
ENSBTAG00000030168	552.38	-0.267151	0.0471564	0.358498	MIF4GD
ENSBTAG00000000810	827.216	0.224493	0.0472241	0.358498	COPE
ENSBTAG00000006548	1067.16	-0.219081	0.0472281	0.358498	MCCC1
ENSBTAG00000012095	200.657	-0.258446	0.0472926	0.358514	GEMIN5
ENSBTAG00000000639	1025.48	0.24871	0.047323	0.358514	APRT
ENSBTAG00000013099	102.457	-0.412408	0.0476118	0.359755	ALDOC
ENSBTAG00000012377	4182.82	-0.20354	0.0476255	0.359755	ECHDC3
ENSBTAG00000003927	1758.27	0.131259	0.0476304	0.359755	AAMP
ENSBTAG00000014863	187.991	0.231719	0.0476847	0.359755	GYPC
ENSBTAG00000003330	519.658	-0.161088	0.0477365	0.359755	ATL3
ENSBTAG00000007433	222.71	-0.401828	0.0477658	0.359755	MYO9A
ENSBTAG00000021456	99.5419	0.370668	0.0478809	0.360247	MUS81
ENSBTAG00000054647	430.945	-0.173221	0.0479387	0.360247	RPE
ENSBTAG00000000939	338.62	-0.187432	0.0479709	0.360247	KIF16B
ENSBTAG00000016486	858.964	-0.290328	0.0480824	0.360623	SORBS2
ENSBTAG00000006818	414.122	0.207027	0.0481283	0.360623	TMEM185A
ENSBTAG00000003257	156.214	-0.319264	0.0481608	0.360623	STK4
ENSBTAG00000048980	912.571	0.21306	0.0484367	0.362072
ENSBTAG00000025403	91.0304	-0.371796	0.0484913	0.362072	TTLL5
ENSBTAG00000000483	158.999	-0.271768	0.0484947	0.362072	HYAL1
ENSBTAG00000025441	4139.87	0.287531	0.0485979	0.362091	HSPA1A
ENSBTAG00000017996	436.169	0.16916	0.0486374	0.362091	EGLN2
ENSBTAG00000004823	214.177	0.256369	0.0486377	0.362091	MRPL35
ENSBTAG00000014202	604.272	0.1726	0.0487052	0.362245	CDK5RAP3
ENSBTAG00000048622	568.356	-0.180858	0.048767	0.362356	TMOD3
ENSBTAG00000017811	812.819	-0.15664	0.0489027	0.363016	SLC39A9
ENSBTAG00000016908	99.6762	0.401256	0.049091	0.364064	METTL1
ENSBTAG00000005718	548.421	0.629749	0.0492014	0.364072	PLIN2
ENSBTAG00000008202	2383.25	0.159871	0.0492064	0.364072	PRKCSH
ENSBTAG00000008765	549.487	0.162474	0.0492333	0.364072	PRADC1
ENSBTAG00000033453	1709.92	0.123498	0.0493982	0.364488	MTCH1
ENSBTAG00000011424	340.482	0.354531	0.0494854	0.364488	TPM2
ENSBTAG00000003763	92.5181	-0.397726	0.0494869	0.364488	MYO5C
ENSBTAG00000015368	246.69	0.220943	0.0495487	0.364488	SEPTIN4
ENSBTAG00000024476	130.793	0.298175	0.0495649	0.364488	CKS1B
ENSBTAG00000025443	312.537	-0.235745	0.0496044	0.364488	FNIP1
ENSBTAG00000031544	192.768	0.271542	0.049658	0.364488	DDIT3
ENSBTAG00000014636	199.226	-0.326154	0.0496678	0.364488	ZFHX3
ENSBTAG00000017043	1130.98	-0.220455	0.0497136	0.364488	GPR1
ENSBTAG00000018829	136.07	-0.355899	0.0498778	0.365008	SPRYD7
ENSBTAG00000019044	232.714	-0.35589	0.0498939	0.365008	BAIAP2
ENSBTAG00000019930	326.703	0.186374	0.049946	0.365008	CLNS1A
ENSBTAG00000052342	579.803	-0.719598	0.0500281	0.365008
ENSBTAG00000015630	141.467	-0.30906	0.0500326	0.365008	RLIM
ENSBTAG00000006881	262.617	0.23615	0.0500677	0.365008	SLC35B1
ENSBTAG00000008412	205.05	0.228459	0.0501407	0.365196	BCL7C
ENSBTAG00000012777	214.47	0.291139	0.050229	0.365495	SRF
ENSBTAG00000046869	266.436	0.232113	0.0505983	0.36735	RNH1
ENSBTAG00000055207	10609.9	-0.340734	0.050606	0.36735	SCD
ENSBTAG00000011327	795.885	0.160602	0.0506841	0.36735	OLFML3
ENSBTAG00000019821	1498.08	-0.126176	0.0507878	0.36735	DHX9
ENSBTAG00000046415	366.952	0.183153	0.0508459	0.36735	SSNA1
ENSBTAG00000018483	528.18	0.180748	0.0508996	0.36735	NDUFS3
ENSBTAG00000021318	128.826	-0.292574	0.0509003	0.36735	SCAMP5
ENSBTAG00000002827	3603.58	-0.298246	0.0509529	0.36735	ACAT2
ENSBTAG00000019412	125.075	-0.313135	0.0509663	0.36735	VPS35L
ENSBTAG00000019025	400.511	0.200884	0.0509898	0.36735	NDUFA11
ENSBTAG00000012295	91.2264	-0.54846	0.0510492	0.36735	NKD1
ENSBTAG00000018752	434.108	-0.172748	0.0510838	0.36735	SUZ12
ENSBTAG00000011748	1021.37	-0.189161	0.0511013	0.36735	SGMS1
ENSBTAG00000013406	414.587	-0.394026	0.0513161	0.368017	CSRP2
ENSBTAG00000019096	2066.63	0.144962	0.0513883	0.368017	UQCRC1
ENSBTAG00000014101	231.964	0.215573	0.0513887	0.368017	TSR3
ENSBTAG00000005238	173.016	-0.297501	0.0514236	0.368017	NCKAP5
ENSBTAG00000012102	957.693	0.144139	0.051432	0.368017	TCF25
ENSBTAG00000002525	404.808	0.191803	0.0516354	0.369131	C7H19orf53
ENSBTAG00000026886	723.053	0.139254	0.0517366	0.369236	ATP5MPL
ENSBTAG00000010826	180.529	-0.260898	0.0518092	0.369236	EMSY
ENSBTAG00000007780	76.6262	0.393517	0.0518212	0.369236	CAMK1
ENSBTAG00000019972	159	0.278455	0.0518665	0.369236	TEPSIN
ENSBTAG00000018729	751.292	-0.241445	0.0518887	0.369236	SPEN
ENSBTAG00000019136	700.412	0.171756	0.0522429	0.371414	STUB1
ENSBTAG00000009658	710.677	-0.532327	0.0523761	0.371877	PLEK
ENSBTAG00000013723	136.266	0.315216	0.0524041	0.371877	MRPS25
ENSBTAG00000037795	259.416	-0.735472	0.0525932	0.372312	CYP2C87
ENSBTAG00000052521	1431.66	-1.07689	0.0525993	0.372312
ENSBTAG00000000342	1216.18	0.250708	0.0526099	0.372312	PLOD3
ENSBTAG00000048090	362.016	0.230265	0.0527421	0.372624	UBE2G2
ENSBTAG00000018307	112.523	0.374806	0.0527502	0.372624	SEMA3F
ENSBTAG00000000297	605.068	0.178193	0.0528957	0.372998	ZNF330
ENSBTAG00000012234	794.299	0.224692	0.0528997	0.372998	RHBG
ENSBTAG00000012745	85.2085	0.440258	0.052996	0.373337	PPAN
ENSBTAG00000018898	338.201	-0.200945	0.0531661	0.373906	ARID4A
ENSBTAG00000011509	97.6107	-0.343829	0.0531734	0.373906	SERAC1
ENSBTAG00000009508	452.994	0.173942	0.0532292	0.373958	SMDT1
ENSBTAG00000001658	5135.61	-0.241129	0.0533269	0.374305	AKR1D1
ENSBTAG00000016221	314.953	-0.251902	0.0534894	0.375105	AMOT
ENSBTAG00000003111	305.56	-0.211727	0.0536772	0.375761	ATM
ENSBTAG00000050846	101.429	0.463928	0.0536801	0.375761
ENSBTAG00000003806	2241.92	0.25249	0.0537608	0.375985	ECM1
ENSBTAG00000003045	182.086	0.35898	0.0538126	0.376007	BAMBI
ENSBTAG00000019300	588.951	-0.185711	0.0538769	0.376117	TPMT
ENSBTAG00000012342	538.895	-0.203497	0.0539697	0.376188	LIMA1
ENSBTAG00000010177	406.743	0.243422	0.0541419	0.376188	GOLT1A
ENSBTAG00000021024	1960.3	-0.246906	0.0541489	0.376188	MACF1
ENSBTAG00000017038	215.551	0.258046	0.0542126	0.376188	HPS4
ENSBTAG00000007952	1315.54	0.303903	0.0542219	0.376188	MVP
ENSBTAG00000017889	1089.71	0.122492	0.0542577	0.376188	CCT5
ENSBTAG00000006517	447.315	0.168189	0.0543212	0.376188	DRG2
ENSBTAG00000011202	401.672	0.251915	0.0543238	0.376188	CARD19
ENSBTAG00000006486	187.723	0.224619	0.0543248	0.376188	TSEN34
ENSBTAG00000017871	132.353	0.27576	0.0544645	0.376818	GNA12
ENSBTAG00000030425	255.305	0.383933	0.0545191	0.376859	ID3
ENSBTAG00000006022	424.826	0.190013	0.0546932	0.377725	ATP6V0E2
ENSBTAG00000011068	785.414	-0.181425	0.0549348	0.378369	MON2
ENSBTAG00000011317	720.379	0.175326	0.0549741	0.378369	GOLGA2
ENSBTAG00000047715	85.5177	0.460998	0.0550544	0.378369	TPRN
ENSBTAG00000021039	1588.93	0.128399	0.0550886	0.378369	HNRNPM
ENSBTAG00000013148	425.917	-0.229633	0.0550937	0.378369	CLDN1
ENSBTAG00000023343	2122.63	0.138154	0.0551765	0.378369	RPL28
ENSBTAG00000006633	609.58	0.205806	0.0552454	0.378369	IRF3
ENSBTAG00000012299	408.38	-0.159997	0.0553092	0.378369	REPS1
ENSBTAG00000013769	429.13	-0.179026	0.0553319	0.378369	NECTIN3
ENSBTAG00000009844	210.156	0.427246	0.055384	0.378369	CCN1
ENSBTAG00000012210	31873.3	-0.194206	0.055386	0.378369	C5
ENSBTAG00000010284	2300.87	-0.251407	0.0554164	0.378369	ETNPPL
ENSBTAG00000011466	762.663	0.24116	0.0555521	0.378369	NAXD
ENSBTAG00000013274	95.0919	0.326831	0.0557112	0.378369
ENSBTAG00000004757	125.659	0.507029	0.0557282	0.378369	LTBP4
ENSBTAG00000021000	192.84	-0.371522	0.0557513	0.378369	USF3
ENSBTAG00000012125	1347.16	0.139741	0.0557574	0.378369	GDI1
ENSBTAG00000031696	143.114	-0.325336	0.0557578	0.378369	ANKRD44
ENSBTAG00000015090	836.705	0.149703	0.055787	0.378369	SGTA
ENSBTAG00000053777	2347.04	-0.225642	0.0558463	0.378369
ENSBTAG00000048903	464.878	-0.211266	0.0558714	0.378369	PRNP
ENSBTAG00000007730	364.808	-0.190926	0.0558901	0.378369	ZFX
ENSBTAG00000014349	298.585	0.224156	0.0559116	0.378369	RNF126
ENSBTAG00000014095	160.02	0.266189	0.0559847	0.378533	HAUS7
ENSBTAG00000013123	1117.78	0.176849	0.0562141	0.379752	PHB2
ENSBTAG00000049589	327.94	-1.17296	0.0562781	0.379853	SAA3
ENSBTAG00000009617	135.438	-0.31032	0.0564296	0.380294	SLC2A1
ENSBTAG00000033679	200.247	-0.283213	0.0565667	0.380294	HLCS
ENSBTAG00000002223	158.636	0.255092	0.0565862	0.380294	POP4
ENSBTAG00000006609	5575.37	-1.11407	0.0566482	0.380294	ERRFI1
ENSBTAG00000013888	211.245	-0.255273	0.0567041	0.380294	FOXA1
ENSBTAG00000006367	103.173	0.409075	0.0567295	0.380294	CCN2
ENSBTAG00000014294	312.019	-0.173572	0.0567931	0.380294	ST7L
ENSBTAG00000051781	158.404	0.279991	0.0568025	0.380294
ENSBTAG00000021601	91.6476	-0.448888	0.0568483	0.380294	PARD6B
ENSBTAG00000047747	1026.76	-0.146069	0.0569021	0.380294	NDFIP1
ENSBTAG00000013109	1394.38	-0.185161	0.0569285	0.380294	STIM1
ENSBTAG00000054239	184.394	-0.347452	0.0569335	0.380294
ENSBTAG00000001862	757.886	-0.353639	0.0570556	0.380781	PPP2R2B
ENSBTAG00000007812	369.286	0.183525	0.0571774	0.381265	NDUFA13
ENSBTAG00000049163	1145.79	0.284799	0.0572587	0.381478	TSPAN9
ENSBTAG00000052945	170.597	-0.22497	0.0573537	0.381782	PURB
ENSBTAG00000040078	106.724	-0.371687	0.0575027	0.382445	FLVCR2
ENSBTAG00000015969	950.669	0.151805	0.0576376	0.382598	STK40
ENSBTAG00000006350	1835.17	0.542583	0.0576626	0.382598	SLC22A7
ENSBTAG00000011912	953.781	0.647111	0.0576742	0.382598	SLC25A25
ENSBTAG00000003205	5181.32	0.120495	0.0577456	0.382688	RPL35
ENSBTAG00000023073	304.484	-0.261535	0.0577866	0.382688	FAM89A
ENSBTAG00000019006	200.6	0.216197	0.0578435	0.382737	WDR24
ENSBTAG00000002475	584.641	0.159167	0.0579083	0.382838	RAB11B
ENSBTAG00000021442	244.374	-0.23942	0.0580169	0.383228	CRTAP
ENSBTAG00000026502	5030.69	0.199742	0.058084	0.383344	CYP2D14
ENSBTAG00000021222	143.279	0.268391	0.0581427	0.383405	ZNF771
ENSBTAG00000004776	112.143	0.332057	0.0582652	0.383885	DUSP23
ENSBTAG00000006819	4689.23	-0.182071	0.058324	0.383946
ENSBTAG00000002378	3371.83	-0.142061	0.058535	0.385007	NUCB1
ENSBTAG00000018498	299.958	0.201241	0.0586733	0.385105	PQBP1
ENSBTAG00000001888	404.333	-0.225001	0.0587035	0.385105	MED13L
ENSBTAG00000000995	515.2	0.373608	0.0587509	0.385105	TENT5A
ENSBTAG00000006374	203.746	0.239913	0.0587996	0.385105	NHP2
ENSBTAG00000024822	766.082	-0.194015	0.0588334	0.385105	SETX
ENSBTAG00000003954	767.784	-0.157378	0.0588486	0.385105	ASH1L
ENSBTAG00000012880	142.722	0.28809	0.058944	0.385116	DNLZ
ENSBTAG00000016235	180.058	-0.252227	0.0589993	0.385116	RNASEH1
ENSBTAG00000021934	2829.23	-0.316881	0.0589996	0.385116	RETSAT
ENSBTAG00000008756	111.219	0.450651	0.0592291	0.385895	ELF3
ENSBTAG00000014971	526.669	0.203114	0.0592524	0.385895	SEC61G
ENSBTAG00000004910	925.437	0.147198	0.0592863	0.385895	SLC25A11
ENSBTAG00000021700	666.564	-0.245984	0.0593186	0.385895	MADD
ENSBTAG00000013380	184.964	-0.299283	0.0594124	0.386181	CEP192
ENSBTAG00000006816	130.211	-0.256828	0.0594777	0.38628	ABHD17B
ENSBTAG00000004358	337.88	-0.171886	0.0596046	0.386421	DARS2
ENSBTAG00000017922	815.699	0.192815	0.0596244	0.386421	DOLPP1
ENSBTAG00000001083	220.982	-0.290052	0.0596493	0.386421	MAP3K20
ENSBTAG00000020663	422.292	-0.166807	0.0598384	0.386541	ORMDL2
ENSBTAG00000002176	700.077	0.140348	0.0598652	0.386541	NSMCE1
ENSBTAG00000011345	480.563	-0.178249	0.0598902	0.386541	SFMBT1
ENSBTAG00000025101	8801.19	0.186235	0.0598994	0.386541	ASGR2
ENSBTAG00000003610	348.091	-0.19518	0.0599432	0.386541	DENND1A
ENSBTAG00000005289	204.059	0.232284	0.0600164	0.386541	CHERP
ENSBTAG00000046223	429.348	0.185196	0.0600175	0.386541	ANAPC2
ENSBTAG00000016896	1768.4	0.193044	0.0601033	0.386771	HERPUD1
ENSBTAG00000007507	2086.71	-0.200491	0.0601826	0.386945	FAAH
ENSBTAG00000021809	984.787	-0.482044	0.0602499	0.386945	DEPDC7
ENSBTAG00000011102	389.034	-0.231442	0.060311	0.386945	TPCN1
ENSBTAG00000017253	236.599	0.223916	0.0603305	0.386945	MECR
ENSBTAG00000013922	429.935	-0.211949	0.0604265	0.38724	MOSPD1
ENSBTAG00000021799	116.362	0.293408	0.060687	0.388587	RCN3
ENSBTAG00000011356	380.081	0.231978	0.0608412	0.388865	CAMSAP3
ENSBTAG00000011396	1459.79	0.142856	0.0608481	0.388865	HNRNPC
ENSBTAG00000047031	421.701	0.202837	0.0609206	0.388865	WDR5
ENSBTAG00000001598	652.63	-0.136242	0.0609313	0.388865	MAP7
ENSBTAG00000004495	593.395	0.185231	0.0609821	0.388868	UBA5
ENSBTAG00000004861	1064.38	0.156072	0.0610818	0.389182	EIF3F
ENSBTAG00000015116	765.322	0.143735	0.0611846	0.389517	RAD23A
ENSBTAG00000051230	1263.31	0.193906	0.0613445	0.390214	SLC43A1
ENSBTAG00000023675	145.049	-0.302946	0.0615885	0.390709	ZNF654
ENSBTAG00000020480	322.912	-0.21302	0.0616382	0.390709	SPTLC2
ENSBTAG00000019933	938.381	0.189722	0.0616704	0.390709	MKNK1
ENSBTAG00000010246	652.668	0.162686	0.0617821	0.390709	GRTP1
ENSBTAG00000023416	260.801	-0.198929	0.0618028	0.390709	PPP2R3A
ENSBTAG00000015438	5767.01	0.173235	0.0618043	0.390709	RRBP1
ENSBTAG00000001708	1031.13	0.129563	0.0618246	0.390709	TTLL12
ENSBTAG00000025400	348.308	-0.246784	0.0618948	0.390709	PARP4
ENSBTAG00000038865	348.415	-0.403276	0.0619251	0.390709	TCEA3
ENSBTAG00000051586	151.116	0.267248	0.0619508	0.390709	ECE2
ENSBTAG00000011042	213.508	0.233686	0.061978	0.390709	TMEM129
ENSBTAG00000031682	252.573	0.358752	0.0620408	0.390786	ZNF484
ENSBTAG00000018274	168.971	0.31109	0.0621953	0.391441	FADD
ENSBTAG00000017666	1434.28	-0.187788	0.062293	0.391737	ABCC5
ENSBTAG00000016716	141.359	0.275078	0.0623902	0.391823	RRS1
ENSBTAG00000052518	703.432	0.221734	0.062408	0.391823	TUBB4B
ENSBTAG00000020807	3239.89	0.141923	0.0624738	0.391918	FAU
ENSBTAG00000002658	145.099	-0.254041	0.0625768	0.392125	STAM
ENSBTAG00000001931	400.96	0.18401	0.0626081	0.392125	TRABD
ENSBTAG00000039573	457.738	0.191951	0.0627012	0.392234	RABL6
ENSBTAG00000044179	332.614	-0.327983	0.062727	0.392234	CERS6
ENSBTAG00000018082	1975.23	0.213335	0.0628183	0.392488	QPRT
ENSBTAG00000026356	461.466	0.298286	0.0628977	0.392524	DGAT1
ENSBTAG00000005975	741.155	0.146995	0.0629457	0.392524	OARD1
ENSBTAG00000007489	265.125	-0.270808	0.0629773	0.392524	NCOA3
ENSBTAG00000021020	264.959	-0.274272	0.0630271	0.392524	RIF1
ENSBTAG00000004227	139.797	-0.286356	0.0631331	0.392868	TBCK
ENSBTAG00000009983	365.129	-0.415704	0.0631859	0.39288	KIF23
ENSBTAG00000033621	402.685	0.211294	0.0633851	0.39374	SMCO4
ENSBTAG00000019975	172.103	-0.536712	0.063426	0.39374	IL7R
ENSBTAG00000016783	266.474	0.19208	0.0634848	0.393789	PGLS
ENSBTAG00000027728	1123.75	-0.163592	0.0635824	0.394078	NUDT12
ENSBTAG00000010508	1733.56	0.173466	0.063684	0.394087	BLVRB
ENSBTAG00000002555	78.183	0.64941	0.0636856	0.394087	PDZK1IP1
ENSBTAG00000017463	323.567	0.247338	0.0638243	0.394629	RPS19BP1
ENSBTAG00000010273	97.8136	0.385016	0.0639248	0.394847	EREG
ENSBTAG00000020635	249.844	-0.188031	0.0639695	0.394847	VPS45
ENSBTAG00000011944	2596.43	-0.145041	0.0640355	0.394847	MTTP
ENSBTAG00000005622	2191.6	0.235982	0.0640637	0.394847	LITAF
ENSBTAG00000000292	1035.81	0.236799	0.0641863	0.395017	TCIRG1
ENSBTAG00000016680	265.142	0.208828	0.0641934	0.395017	PPID
ENSBTAG00000023429	381.891	-0.230578	0.0642666	0.395153	PLS1
ENSBTAG00000047061	103.605	0.286847	0.0644278	0.395772	NDOR1
ENSBTAG00000011790	410.601	-0.173146	0.0645257	0.395772	MED14
ENSBTAG00000004348	149.86	0.256825	0.0645575	0.395772	MRPL21
ENSBTAG00000007802	761.982	-0.14597	0.0645948	0.395772	BCLAF1
ENSBTAG00000018112	2507.63	-0.135466	0.0646562	0.395772	TBL1X
ENSBTAG00000025257	89.5334	0.403853	0.0646743	0.395772	CCL4
ENSBTAG00000007084	256.905	0.327854	0.0648147	0.396317	MAP3K14
ENSBTAG00000014779	720.784	0.128375	0.0650371	0.397188	NISCH
ENSBTAG00000008275	85.1082	-0.408646	0.0650641	0.397188	GREB1L
ENSBTAG00000002578	939.184	-0.133499	0.0651112	0.397188	ZMYND11
ENSBTAG00000000607	302.936	0.179282	0.065303	0.397752	ABCF2
ENSBTAG00000034985	150.203	0.566384	0.0653479	0.397752	PHLDA1
ENSBTAG00000001977	498.536	-0.201601	0.0653993	0.397752	YIPF6
ENSBTAG00000025540	236.517	0.243716	0.0654188	0.397752	ALKBH7
ENSBTAG00000002177	165.516	-0.342534	0.0655199	0.397752	PIKFYVE
ENSBTAG00000026246	334.352	0.19817	0.0655552	0.397752	MOSPD3
ENSBTAG00000048747	117.408	-0.364639	0.0655692	0.397752
ENSBTAG00000021093	3346.42	0.117653	0.0656628	0.397752	RPS16
ENSBTAG00000021016	297.48	0.188369	0.0657219	0.397752	GTF2F1
ENSBTAG00000035254	320.628	0.174816	0.0657492	0.397752	CYHR1
ENSBTAG00000019269	403.673	0.273799	0.065802	0.397752	COL6A2
ENSBTAG00000020344	112.141	0.443609	0.0658206	0.397752	SLC44A3
ENSBTAG00000016413	115.918	0.579045	0.0660008	0.398368	DUSP26
ENSBTAG00000010809	132.383	0.272204	0.0660255	0.398368	HID1
ENSBTAG00000020178	537.537	-0.257074	0.0661136	0.398588	ARSK
ENSBTAG00000021374	227.218	0.233055	0.066168	0.398605	FARSA
ENSBTAG00000013043	99.0099	-0.334252	0.0662748	0.398833	AP5M1
ENSBTAG00000010602	234.168	0.209379	0.0663406	0.398833	DDX56
ENSBTAG00000013212	1517.81	0.153927	0.0664199	0.398833	COPG1
ENSBTAG00000051082	234.422	-0.390443	0.0665264	0.398833
ENSBTAG00000015541	805.107	0.333648	0.066529	0.398833	DLC1
ENSBTAG00000031358	5346.65	-0.210374	0.0665429	0.398833	DPYD
ENSBTAG00000018905	248.041	-0.202371	0.0665667	0.398833	MAN2A2
ENSBTAG00000018236	644.586	-0.210572	0.0666331	0.398922	EPB41L5
ENSBTAG00000019197	509.29	-0.188998	0.0667017	0.399024	TASOR2
ENSBTAG00000011143	411.169	-0.169219	0.0667714	0.399132	KPNA1
ENSBTAG00000012062	251.99	0.237656	0.066837	0.399216	PRDX2
ENSBTAG00000011831	960.606	-0.165399	0.0669916	0.39983	SPPL2A
ENSBTAG00000002412	1679.44	-0.166729	0.0673487	0.401598	CYB5B
ENSBTAG00000017115	276.631	0.345084	0.0673917	0.401598	TMEM41A
ENSBTAG00000019451	418.078	-0.225676	0.0677019	0.402727	TAPT1
ENSBTAG00000010740	480.269	0.1537	0.0677235	0.402727	CLTB
ENSBTAG00000003362	12321.1	0.328213	0.0677373	0.402727	HSP90B1
ENSBTAG00000047418	376.384	0.257044	0.0678876	0.40291	SLC25A6
ENSBTAG00000009778	153.965	-0.360997	0.0679049	0.40291	KRAS
ENSBTAG00000012931	239.287	0.368934	0.0679242	0.40291	PLN
ENSBTAG00000013478	145.44	0.272106	0.0681292	0.403478	MARVELD1
ENSBTAG00000006837	257.887	-0.187093	0.0682364	0.403478	UBA6
ENSBTAG00000019454	254.456	-0.18916	0.0682391	0.403478	ANGEL1
ENSBTAG00000018594	187.724	0.221264	0.0682568	0.403478	LIN37
ENSBTAG00000011963	3015.72	0.140468	0.068281	0.403478	RPS19
ENSBTAG00000030706	228.95	-0.184487	0.0683498	0.403577	ALG6
ENSBTAG00000015648	263.896	0.194703	0.0685484	0.404441	DNAJC21
ENSBTAG00000000081	728.993	-0.169806	0.0687642	0.404957	CERT1
ENSBTAG00000002191	424.567	0.154559	0.0687874	0.404957	RRP12
ENSBTAG00000054314	302.718	-0.692094	0.068793	0.404957
ENSBTAG00000012851	261.323	-0.291957	0.0690526	0.40587	SLC5A1
ENSBTAG00000046255	364.008	-0.216071	0.0691266	0.40587	ATXN1L
ENSBTAG00000011155	640.998	-0.200095	0.0691473	0.40587	PUM2
ENSBTAG00000019091	423.198	-0.286142	0.069158	0.40587	RNPC3
ENSBTAG00000004231	294.914	-0.205712	0.069258	0.406149	GPM6A
ENSBTAG00000020654	282.587	-0.218999	0.0693569	0.406285	BAZ2B
ENSBTAG00000019229	88.015	-0.333736	0.0693863	0.406285	TMEM144
ENSBTAG00000014316	1306.76	0.145525	0.0695419	0.406888	HNRNPH3
ENSBTAG00000016510	225.93	0.213128	0.0697584	0.407639	RRP7A
ENSBTAG00000013477	997.502	0.16692	0.0697756	0.407639	GCHFR
ENSBTAG00000011149	413.121	0.173866	0.0700923	0.40918	SIGIRR
ENSBTAG00000017689	193.898	0.211453	0.0701527	0.409224	BRMS1
ENSBTAG00000000446	474.981	-0.337578	0.0703241	0.409639	ATP11A
ENSBTAG00000006160	1403.97	-0.196844	0.0704363	0.409639	SUOX
ENSBTAG00000010207	151.648	-0.242689	0.0705744	0.409639	NUDT21
ENSBTAG00000001573	1115.22	-0.184438	0.0706198	0.409639	JMJD1C
ENSBTAG00000027204	127.787	0.534035	0.0706223	0.409639
ENSBTAG00000019857	598.648	-0.161537	0.0706494	0.409639	OTUD4
ENSBTAG00000007562	2441.34	-0.176034	0.0706563	0.409639	TRAM1
ENSBTAG00000000786	1752.69	0.145656	0.07069	0.409639	NQO2
ENSBTAG00000016312	421.437	0.263005	0.0707005	0.409639	LGALS4
ENSBTAG00000016264	1620.5	0.172065	0.0707821	0.409805	FKBP8
ENSBTAG00000000510	241.559	0.196966	0.0709421	0.410424	ATG101
ENSBTAG00000031473	345.127	-0.185176	0.0710478	0.410454	ORC2
ENSBTAG00000004268	93.2685	0.378723	0.0710533	0.410454	TRAPPC5
ENSBTAG00000018590	130.149	-0.299992	0.0713689	0.411571	STRN
ENSBTAG00000054986	114.945	-0.32608	0.0714293	0.411571
ENSBTAG00000016190	141.564	0.255872	0.0715083	0.411571	ZNF394
ENSBTAG00000018593	555.722	0.153496	0.0715113	0.411571	PSENEN
ENSBTAG00000039117	160.781	-0.233649	0.071711	0.411571	TOGARAM1
ENSBTAG00000014310	517.79	-0.214784	0.0717209	0.411571	HEATR5B
ENSBTAG00000007288	230.399	-0.260653	0.0717256	0.411571	CDK19
ENSBTAG00000038682	357.026	0.17729	0.07178	0.411571	FAM83H
ENSBTAG00000050386	156.808	0.25949	0.0717901	0.411571	MGMT
ENSBTAG00000000184	331.446	-0.217955	0.0718417	0.411571	EIF2AK3
ENSBTAG00000004916	268.144	0.24442	0.0718683	0.411571	ARFGAP1
ENSBTAG00000019718	2025.29	0.134184	0.0718852	0.411571	RPS15
ENSBTAG00000004038	4036.19	-0.210746	0.0720069	0.411801	ABAT
ENSBTAG00000003084	319.992	-0.206036	0.0720723	0.411801	GPATCH2L
ENSBTAG00000011324	1963.68	0.145428	0.0720851	0.411801	EMILIN1
ENSBTAG00000040603	93.4977	-0.334648	0.0722738	0.41187	ZNF175
ENSBTAG00000018349	152.137	0.392913	0.0722797	0.41187	IFI30
ENSBTAG00000007930	610.546	-0.162935	0.0722868	0.41187	NCOA6
ENSBTAG00000008061	144.289	0.277203	0.0723101	0.41187	RILPL1
ENSBTAG00000014322	970.57	-0.126916	0.0724897	0.412205	FAM234B
ENSBTAG00000054761	3038.11	-0.166267	0.0725075	0.412205	MBL1
ENSBTAG00000013180	190.351	-0.209636	0.0725289	0.412205	POT1
ENSBTAG00000011954	1292.3	0.206917	0.0728508	0.413396	SEC11C
ENSBTAG00000012293	623.006	-0.229145	0.0728752	0.413396	SPAG9
ENSBTAG00000001634	642.006	0.134107	0.0729261	0.413396	PHF1
ENSBTAG00000018050	189.156	0.400704	0.0729522	0.413396	CDR2
ENSBTAG00000003061	285.363	-0.236728	0.0731254	0.413846	LAMA5
ENSBTAG00000013302	146.183	-0.234848	0.0731386	0.413846	R3HDM1
ENSBTAG00000014918	327.916	0.203181	0.0734194	0.414947	IBA57
ENSBTAG00000012225	230.92	0.248178	0.0735091	0.414947	KPNA2
ENSBTAG00000003936	566.764	-0.177508	0.0735702	0.414947	PNKD
ENSBTAG00000014847	5097.31	-0.130463	0.0735779	0.414947	BBOX1
ENSBTAG00000054865	336.256	0.170463	0.0736015	0.414947
ENSBTAG00000012589	2601.4	0.122836	0.0738009	0.415064	HSPE1
ENSBTAG00000007939	395.633	-0.151292	0.0738206	0.415064	CHMP2B
ENSBTAG00000007592	118.103	0.3022	0.0738357	0.415064	RARG
ENSBTAG00000050219	329.489	0.174367	0.0738704	0.415064	MICOS10
ENSBTAG00000052708	121.987	-0.360337	0.0738905	0.415064	RC3H1
ENSBTAG00000001036	6082.62	-0.164442	0.0741671	0.415595	HIBADH
ENSBTAG00000005620	7347.16	0.115525	0.0741884	0.415595	RPS3
ENSBTAG00000011473	405.224	0.237589	0.0742031	0.415595	MYL9
ENSBTAG00000020174	772.174	-0.135305	0.0742304	0.415595	HBS1L
ENSBTAG00000004769	81.6355	-0.674498	0.0742805	0.415595	NEIL2
ENSBTAG00000012585	562.975	-0.140507	0.0743456	0.415595	RAB3GAP2
ENSBTAG00000033255	390.921	0.185874	0.0743612	0.415595	DUSP11
ENSBTAG00000007725	1612.17	0.128548	0.0745404	0.416296	ARF1
ENSBTAG00000023172	285.185	-0.224617	0.0748619	0.41779	ITSN2
ENSBTAG00000054926	131.199	-0.256425	0.0749969	0.418242
ENSBTAG00000006472	452.941	0.353828	0.0752289	0.41871	GPR143
ENSBTAG00000018810	192.139	0.273759	0.0752294	0.41871	THBS2
ENSBTAG00000011953	415.931	-0.259488	0.0753305	0.41871	PRKACB
ENSBTAG00000008613	242.876	-0.291059	0.0756009	0.41871	TCP11L1
ENSBTAG00000015248	490.094	0.196855	0.0756302	0.41871	PLA2G16
ENSBTAG00000005517	595.578	0.150925	0.075643	0.41871	NOP58
ENSBTAG00000003733	1493.35	0.175913	0.0756629	0.41871	TM4SF5
ENSBTAG00000038283	401.022	-0.21988	0.0757264	0.41871	TMEM243
ENSBTAG00000015567	267.964	0.188654	0.0758114	0.41871	TIMM44
ENSBTAG00000001523	590.367	-0.14857	0.0758483	0.41871	YES1
ENSBTAG00000011333	297.118	-0.202091	0.0760192	0.41871	CLASP2
ENSBTAG00000014889	323.194	-0.216722	0.076029	0.41871	DCBLD2
ENSBTAG00000040295	424.979	0.180816	0.076039	0.41871	CHCHD2
ENSBTAG00000005868	2320.12	-0.252307	0.0760499	0.41871	HEBP1
ENSBTAG00000008590	347.616	0.167533	0.076061	0.41871	SPAG7
ENSBTAG00000030600	540.259	-0.152746	0.0760658	0.41871	BCNT2
ENSBTAG00000021227	1815.75	0.137534	0.076139	0.41871	ATP5PD
ENSBTAG00000018889	769.882	0.132852	0.0761795	0.41871	ATP6V0B
ENSBTAG00000008232	366.582	-0.196693	0.0761976	0.41871	DAB2IP
ENSBTAG00000018463	1434.98	0.239951	0.0762154	0.41871	VIM
ENSBTAG00000007246	114.628	0.304703	0.0762513	0.41871	TMEM204
ENSBTAG00000015598	3589.57	0.115488	0.0762718	0.41871	RPS10
ENSBTAG00000002526	1145.79	-0.222134	0.0763627	0.418714	BDH2
ENSBTAG00000009493	173.589	0.501284	0.0763808	0.418714	BCL3
ENSBTAG00000053390	1610.1	0.139016	0.0765348	0.419229	RAC1
ENSBTAG00000013973	16823.9	0.189581	0.0766106	0.419229	SERPIND1
ENSBTAG00000005299	586.181	0.229708	0.0766466	0.419229	EDNRB
ENSBTAG00000010745	679.849	-0.196283	0.0767237	0.419229	THRA
ENSBTAG00000012694	325.911	-0.306144	0.0767457	0.419229	UHMK1
ENSBTAG00000015802	180.016	-0.314398	0.0768423	0.419267	CREB3L2
ENSBTAG00000014158	458.091	-0.191405	0.0769214	0.419267	CCNT2
ENSBTAG00000011495	178.848	-0.23473	0.0769513	0.419267	DIP2A
ENSBTAG00000019708	118.382	-0.451728	0.0770379	0.419267	ACSL6
ENSBTAG00000005285	585.283	0.200088	0.0771109	0.419267	MRPS33
ENSBTAG00000009676	282.64	0.165739	0.0771208	0.419267	STK25
ENSBTAG00000013452	7945.2	-0.234412	0.0771327	0.419267	AQP9
ENSBTAG00000010890	443.355	0.15664	0.0771863	0.419267	PRMT5
ENSBTAG00000014964	628.253	0.257116	0.077538	0.420829	GALK1
ENSBTAG00000046547	252.14	0.251726	0.0775827	0.420829	CIDEA
ENSBTAG00000003289	467.701	0.251548	0.0777648	0.421519
ENSBTAG00000011368	170.683	0.225584	0.0779913	0.421519	NOC3L
ENSBTAG00000002038	5519.5	0.123363	0.0780427	0.421519	RPL14
ENSBTAG00000019830	268.564	0.226301	0.0780981	0.421519	MRPL46
ENSBTAG00000009611	88.7146	-0.342988	0.0781532	0.421519	PHF21A
ENSBTAG00000003219	86.7533	-0.373406	0.0781924	0.421519	FBXL7
ENSBTAG00000013802	299.017	0.612025	0.0782198	0.421519	DAB1
ENSBTAG00000048798	920.644	-0.209095	0.0782878	0.421519	KIAA1109
ENSBTAG00000010018	224.989	-0.307761	0.0783116	0.421519	ATP7A
ENSBTAG00000008913	384.39	0.381771	0.0783692	0.421519	TMEM98
ENSBTAG00000004688	7065.37	-0.326952	0.0784738	0.421519	DHCR24
ENSBTAG00000033080	2087.66	0.118397	0.0784746	0.421519	RPL15
ENSBTAG00000010543	523.913	-0.245522	0.0785518	0.421519	FGFR4
ENSBTAG00000012251	343.747	-0.251631	0.0785625	0.421519	MTR
ENSBTAG00000002890	869.425	0.127165	0.0786642	0.421519	RBM10
ENSBTAG00000006122	3188.2	-0.147669	0.078674	0.421519	HUWE1
ENSBTAG00000014575	242.364	0.257643	0.0786791	0.421519	COL4A5
ENSBTAG00000020626	438.035	-0.140082	0.0786908	0.421519	ERCC6L2
ENSBTAG00000005326	841.209	-0.124983	0.0789558	0.422539	CSNK1A1
ENSBTAG00000004240	610.567	-0.157679	0.0789904	0.422539	TMPO
ENSBTAG00000000957	453.227	-0.262768	0.0791127	0.4229	CDKN2AIP
ENSBTAG00000014492	100.379	0.359717	0.0791762	0.422947	NFKBIL1
ENSBTAG00000002323	403.294	-0.201821	0.0793812	0.423654	USP28
ENSBTAG00000016720	1484.98	0.134923	0.0794353	0.423654	RAB1A
ENSBTAG00000049233	2444.88	-0.198806	0.0794728	0.423654
ENSBTAG00000006166	299.257	0.177861	0.0795332	0.423668	WRNIP1
ENSBTAG00000022027	1760.1	0.160996	0.079587	0.423668	DDT
ENSBTAG00000001727	266.306	0.211881	0.079873	0.423668	PRXL2B
ENSBTAG00000007865	249.837	-0.291541	0.0799147	0.423668	GNPDA1
ENSBTAG00000001457	107.325	-0.301398	0.0799353	0.423668	TMEM267
ENSBTAG00000019721	98.2543	0.280627	0.0799483	0.423668	REXO4
ENSBTAG00000002549	4103.47	0.119209	0.0799746	0.423668	PTMA
ENSBTAG00000021196	204.696	-0.489124	0.080007	0.423668	C5H12orf45
ENSBTAG00000014267	327.803	-0.215084	0.0800415	0.423668	ZCCHC14
ENSBTAG00000004177	684.294	-0.28503	0.080062	0.423668	TANC1
ENSBTAG00000049203	134.748	0.343006	0.080078	0.423668	FBXO17
ENSBTAG00000002108	1426.64	-0.118816	0.0803131	0.42438	YWHAQ
ENSBTAG00000009906	996.357	0.118321	0.0803713	0.42438	DDX1
ENSBTAG00000007943	993.791	-0.146535	0.0804072	0.42438	AZIN1
ENSBTAG00000004207	486.156	0.194177	0.0804319	0.42438	CD93
ENSBTAG00000052720	351.232	0.36184	0.0806186	0.424763
ENSBTAG00000008184	1355.59	0.162846	0.0806542	0.424763	CCT6A
ENSBTAG00000008153	565.479	-0.1791	0.0806693	0.424763	CAMSAP2
ENSBTAG00000046257	423.812	1.00461	0.0807392	0.424842	GIMAP4
ENSBTAG00000009129	368.032	0.180238	0.0809411	0.425288	POLI
ENSBTAG00000005833	450.692	-0.226639	0.0809508	0.425288	ETNK1
ENSBTAG00000031793	91.9112	0.29	0.0810053	0.425288	NUDT2
ENSBTAG00000015348	148.41	-0.256851	0.081071	0.425288	ZNF189
ENSBTAG00000020613	425.551	0.142728	0.0811498	0.425288	STK16
ENSBTAG00000013029	159.11	-0.472408	0.0811539	0.425288	ARNTL
ENSBTAG00000014695	130.303	0.264973	0.0814191	0.426353	NAA38
ENSBTAG00000018633	531.087	0.176299	0.0814674	0.426353	RABAC1
ENSBTAG00000034662	38.6178	1.35735	0.0815781	0.426644
ENSBTAG00000000784	314.197	0.163574	0.0818082	0.427172	MTERF4
ENSBTAG00000017255	244.343	-0.229567	0.0818373	0.427172	ATAD2B
ENSBTAG00000031500	1220.05	0.186669	0.0818602	0.427172	SHMT2
ENSBTAG00000017765	12120.2	-0.372558	0.0818999	0.427172	GSTM1
ENSBTAG00000001856	558.808	0.164111	0.0820207	0.427404	POLR2C
ENSBTAG00000008480	661.362	0.12904	0.0820588	0.427404	CTBP1
ENSBTAG00000018387	170.709	0.229847	0.0822331	0.427404	EIPR1
ENSBTAG00000020447	1843.53	0.118766	0.0822773	0.427404	VSIG10L
ENSBTAG00000008124	498.673	0.484051	0.0822932	0.427404	GK
ENSBTAG00000020761	387.443	-0.162439	0.0823514	0.427404	USP33
ENSBTAG00000020931	531.993	-0.166777	0.0823738	0.427404	CHN2
ENSBTAG00000003001	540.959	0.139638	0.0824664	0.427404	LAMTOR1
ENSBTAG00000018546	809.664	-0.20713	0.0824939	0.427404	LRBA
ENSBTAG00000012471	635.389	0.124704	0.0824969	0.427404	ILF2
ENSBTAG00000017298	944.157	0.135936	0.0825843	0.42757	AAMDC
ENSBTAG00000009743	341.565	0.17516	0.0826541	0.427645	PDRG1
ENSBTAG00000010723	450.031	0.150321	0.0829962	0.428987	PFDN6
ENSBTAG00000016471	123.246	-0.311577	0.0830243	0.428987	PDPR
ENSBTAG00000048054	181.73	0.214379	0.0832185	0.429383	UAP1L1
ENSBTAG00000014357	7800.21	-0.156302	0.0832632	0.429383	SDC2
ENSBTAG00000020304	242.924	0.186694	0.0833071	0.429383	MTG1
ENSBTAG00000020751	327.118	0.187735	0.0833814	0.429383	HSF1
ENSBTAG00000032637	354.557	-0.152825	0.0833906	0.429383	EXOC1
ENSBTAG00000012501	310.96	-0.162094	0.0834341	0.429383	FTO
ENSBTAG00000021367	1299.12	0.116081	0.0835318	0.4296	ANP32B
ENSBTAG00000030599	1745.92	0.145179	0.0835962	0.429646	SMOC1
ENSBTAG00000012500	918.879	-0.18369	0.0836911	0.429847	RARA
ENSBTAG00000013425	316.793	-0.161625	0.0838099	0.430172	COPS2
ENSBTAG00000047676	253.662	-0.261532	0.0840381	0.431058	PRODH
ENSBTAG00000012797	248.92	-0.194238	0.0841204	0.431079	DCUN1D1
ENSBTAG00000043958	1445.97	-0.149607	0.0841538	0.431079	TMEM33
ENSBTAG00000001165	326.173	0.228657	0.0842805	0.431135	AIFM2
ENSBTAG00000038745	239.276	0.176292	0.0842961	0.431135	CHMP6
ENSBTAG00000015147	730.595	-0.312801	0.0843409	0.431135	S100A10
ENSBTAG00000051673	242.367	0.296941	0.0844221	0.431135	CRIP2
ENSBTAG00000026962	1054.55	-0.112232	0.084461	0.431135	XPOT
ENSBTAG00000004872	308.828	0.160063	0.0845063	0.431135	MRPL20
ENSBTAG00000002178	1704.1	0.43642	0.0845549	0.431135	PPL
ENSBTAG00000021226	788.905	-0.184125	0.0847181	0.431449	SAR1B
ENSBTAG00000009725	41136	-0.279948	0.084728	0.431449	AOX1
ENSBTAG00000012801	3397.78	-0.196267	0.0848543	0.431512	UPP2
ENSBTAG00000007522	183.608	-0.229333	0.0849061	0.431512	RAP1GDS1
ENSBTAG00000004706	192.285	-0.238923	0.085015	0.431512	SUV39H1
ENSBTAG00000003635	307.688	0.186035	0.0850978	0.431512	SLC35C2
ENSBTAG00000001360	4275.89	0.125057	0.0851252	0.431512	RPS12
ENSBTAG00000001004	341.142	0.176156	0.085187	0.431512	ESAM
ENSBTAG00000019906	1089.42	0.141986	0.0852041	0.431512	VPS25
ENSBTAG00000031295	2425.57	0.203143	0.08524	0.431512	HSDL2
ENSBTAG00000003693	963.877	-0.188471	0.0852425	0.431512	SUN2
ENSBTAG00000030674	167.38	0.510383	0.085375	0.431513	AK4
ENSBTAG00000003066	399.511	0.188235	0.085391	0.431513	NSA2
ENSBTAG00000012565	441.791	-0.217465	0.0855154	0.431513	PCNX1
ENSBTAG00000011321	617.633	-0.196858	0.0855731	0.431513	NUGGC
ENSBTAG00000001645	242.98	0.203709	0.0856227	0.431513	AAR2
ENSBTAG00000019552	9210.49	-0.240078	0.085664	0.431513	PGRMC1
ENSBTAG00000006989	1433.97	-0.145527	0.0857154	0.431513	SEMA4F
ENSBTAG00000006359	1123.62	0.180419	0.0857182	0.431513	EPHA1
ENSBTAG00000006542	110.321	0.283571	0.0857447	0.431513	RABEP2
ENSBTAG00000012375	254.288	-0.188028	0.0858783	0.431669	KLHL9
ENSBTAG00000008862	1207.61	-0.168039	0.0858873	0.431669	GOLGB1
ENSBTAG00000014191	3802.4	-0.169688	0.0860017	0.431963	QSOX1
ENSBTAG00000000711	138.121	0.243013	0.0860735	0.432043	NDRG1
ENSBTAG00000048470	149.18	0.544806	0.0861978	0.43225	IFITM1
ENSBTAG00000015482	170.583	-0.225566	0.0862265	0.43225	ANKRD13C
ENSBTAG00000012753	202.569	0.22809	0.0863779	0.432546	BRF1
ENSBTAG00000006531	356.076	-0.230409	0.0863973	0.432546	DIP2C
ENSBTAG00000000748	192.968	0.229455	0.0864995	0.432777	GAR1
ENSBTAG00000021999	5222.16	0.14001	0.0865744	0.432872	CPT1A
ENSBTAG00000008376	203.363	-0.293937	0.0866703	0.432925	MYORG
ENSBTAG00000019446	869.487	0.128668	0.0866968	0.432925	ELP5
ENSBTAG00000021370	884.935	0.122016	0.086827	0.433233	BLMH
ENSBTAG00000017769	181.168	-0.392413	0.0868707	0.433233	RIBC1
ENSBTAG00000038842	619.883	0.162554	0.0869973	0.433585	NEDD8
ENSBTAG00000019110	464.434	-0.156215	0.0870942	0.433788	PNRC1
ENSBTAG00000014838	610.348	0.127184	0.0873323	0.434694	VPS26B
ENSBTAG00000001517	2045.45	0.237371	0.0874371	0.434707	KRT18
ENSBTAG00000007876	577.784	-0.146656	0.0874471	0.434707	MAPK8
ENSBTAG00000012289	779.858	0.148524	0.0875599	0.434988	AKR7A2
ENSBTAG00000002769	1121.56	-0.17151	0.087634	0.434992	AP1G1
ENSBTAG00000012902	395.97	-0.149969	0.0876733	0.434992	ARL8B
ENSBTAG00000009574	881.113	0.125295	0.0877364	0.435026	ARFGAP2
ENSBTAG00000009064	160.313	-0.375559	0.0878884	0.435346	CSF2RB
ENSBTAG00000046684	996.962	-0.123121	0.0879537	0.435346	FOXN3
ENSBTAG00000009200	98.5571	0.32264	0.0879697	0.435346	PAM16
ENSBTAG00000017181	1164.71	0.156983	0.0880767	0.435524	MACROD1
ENSBTAG00000021214	902.964	-0.115635	0.0881529	0.435524	FBXL5
ENSBTAG00000023744	319.77	-0.231584	0.0881746	0.435524	YPEL5
ENSBTAG00000021469	245.356	-0.223183	0.0882831	0.435782	CTTNBP2
ENSBTAG00000014984	370.62	-0.145014	0.0883699	0.435836	RPRD2
ENSBTAG00000019516	9333.21	0.151262	0.0884556	0.435836	COMT
ENSBTAG00000007508	211.957	-0.217612	0.0885409	0.435836	SRBD1
ENSBTAG00000007474	1086.62	0.118593	0.088542	0.435836	EIF3B
ENSBTAG00000004463	1110.47	0.126275	0.0885759	0.435836	KDELR1
ENSBTAG00000017024	254.327	0.323058	0.088784	0.436465	PPARGC1A
ENSBTAG00000006656	226.117	0.191476	0.0888165	0.436465	RANBP1
ENSBTAG00000016932	155.001	-0.253155	0.0888783	0.436491	SENP7
ENSBTAG00000018415	222.892	-0.212201	0.0889961	0.436625	TTLL4
ENSBTAG00000046173	275.853	0.225363	0.0890184	0.436625	ALG12
ENSBTAG00000003830	1055.79	0.143859	0.0899393	0.440862	PSMB3
ENSBTAG00000008525	152.111	-0.301642	0.0900022	0.440881	LRIG2
ENSBTAG00000019853	198.717	-0.193007	0.0901182	0.440881	SMURF2
ENSBTAG00000011647	811.559	-0.287525	0.0901212	0.440881	SLC25A15
ENSBTAG00000014752	787.15	-0.187317	0.0902275	0.440881	AKAP11
ENSBTAG00000003925	497.4	-0.143384	0.0902668	0.440881	C9H6orf120
ENSBTAG00000018772	134.925	0.266624	0.0902852	0.440881	TAF1C
ENSBTAG00000013187	1393.2	-0.228371	0.0903614	0.440975	DLG5
ENSBTAG00000011601	155.245	0.254946	0.090461	0.441183	ST3GAL5
ENSBTAG00000018313	683.146	-0.172096	0.0908814	0.442954	MBNL2
ENSBTAG00000009708	209.964	-0.186731	0.090983	0.442984	SMYD4
ENSBTAG00000010091	124.12	-0.259423	0.0910021	0.442984	ARL6
ENSBTAG00000020414	191.945	0.273331	0.0911821	0.443223	DHX37
ENSBTAG00000024291	125.575	0.255059	0.0911946	0.443223	FAM71F2
ENSBTAG00000011483	606.863	0.161401	0.0912232	0.443223	SCARF1
ENSBTAG00000021600	156.382	-0.243243	0.0913184	0.443357	KANSL1L
ENSBTAG00000013812	215.636	-0.196317	0.0913693	0.443357	RO60
ENSBTAG00000001244	191.832	0.217688	0.0914227	0.443357	PLAT
ENSBTAG00000018093	302.359	-0.310183	0.0915114	0.443503	KMT2A
ENSBTAG00000019368	1330.82	0.1703	0.0915675	0.443503	IGFBP7
ENSBTAG00000005453	118.829	-0.329313	0.0916296	0.443526	FGD4
ENSBTAG00000019147	4232.59	0.121342	0.0917732	0.443943	RPS20
ENSBTAG00000017680	170.419	0.295211	0.0922072	0.445725	NOS3
ENSBTAG00000004155	2476.69	-0.456454	0.0922567	0.445725	SPATA20
ENSBTAG00000032097	4628.81	-0.136963	0.0923415	0.445856	FBXO21
ENSBTAG00000011515	420.545	0.237294	0.0925284	0.44648	SELL
ENSBTAG00000009459	115.961	-0.283738	0.0926621	0.446846	MTCL1
ENSBTAG00000021678	8526.07	-0.130615	0.0928465	0.447457	SLC31A1
ENSBTAG00000020031	275.197	-0.181546	0.093015	0.447648	PKD2
ENSBTAG00000011311	156.277	0.235597	0.0930336	0.447648	CCDC12
ENSBTAG00000044126	1966.97	-0.167422	0.0930599	0.447648	SNTB1
ENSBTAG00000046569	105.443	0.288997	0.093163	0.447865	CISD3
ENSBTAG00000005963	13626.6	-0.257924	0.0932833	0.448131	MAT1A
ENSBTAG00000019463	2173.95	0.194161	0.093334	0.448131	SLC25A39
ENSBTAG00000001265	29005.1	-0.288085	0.093492	0.448279	HRG
ENSBTAG00000015214	8361.35	-0.279607	0.0935297	0.448279	CA3
ENSBTAG00000014181	233.083	-0.183331	0.0935546	0.448279	RNF111
ENSBTAG00000012072	539.016	0.192717	0.0935968	0.448279	NDUFS8
ENSBTAG00000010721	115.164	-0.258295	0.0937388	0.448486	MCM3
ENSBTAG00000054445	157.234	0.284552	0.093756	0.448486
ENSBTAG00000019052	1451.52	-0.226291	0.0939442	0.448914	ANK3
ENSBTAG00000031852	202.109	0.194919	0.0939614	0.448914	TBC1D10B
ENSBTAG00000014117	251.556	0.166554	0.0940371	0.448998	CCDC9
ENSBTAG00000006748	500.264	-0.247884	0.0943816	0.450164	DMXL1
ENSBTAG00000007123	1410.07	0.122593	0.0943976	0.450164	ENSA
ENSBTAG00000001035	2255.43	0.106556	0.094673	0.450498	SF1
ENSBTAG00000026320	1212.75	0.148594	0.0946783	0.450498	VPS28
ENSBTAG00000025308	100.049	-0.372783	0.0947015	0.450498	STON2
ENSBTAG00000010549	232.421	0.293251	0.0947175	0.450498	IFRD1
ENSBTAG00000012855	141.952	0.286138	0.0948037	0.450498	LPL
ENSBTAG00000019784	157.904	-0.220319	0.0949134	0.450498	PPP2R5E
ENSBTAG00000011458	176.666	0.376919	0.0949305	0.450498	CPXM1
ENSBTAG00000012113	107.445	0.252247	0.0949336	0.450498	HCCS
ENSBTAG00000003232	128.862	-0.256316	0.0950288	0.450673	RAB29
ENSBTAG00000015436	1155.59	0.266185	0.0950934	0.450703	SLC27A4
ENSBTAG00000047214	386.717	0.150662	0.095325	0.451368	TRAPPC1
ENSBTAG00000001737	607.954	-0.201387	0.0953832	0.451368	TUT7
ENSBTAG00000014262	221.48	0.196385	0.0954087	0.451368	BZW2
ENSBTAG00000013240	650.369	0.153899	0.0957068	0.452284	SLC3A2
ENSBTAG00000004283	656.657	-0.179616	0.0957277	0.452284	PPFIBP1
ENSBTAG00000046775	837.719	0.171223	0.0958241	0.452284	MAN1B1
ENSBTAG00000015265	216.899	0.23209	0.0958364	0.452284	TIGD2
ENSBTAG00000009849	142.069	0.435219	0.0959223	0.45241	PLAC8
ENSBTAG00000020378	446.198	-0.155583	0.0959799	0.45241	DLG1
ENSBTAG00000007773	1165.5	-0.283006	0.0962046	0.453193	VCAM1
ENSBTAG00000017139	426.93	-0.161663	0.0964142	0.453418	STX7
ENSBTAG00000009806	355.85	-0.178218	0.0964186	0.453418	INVS
ENSBTAG00000010584	371.008	0.156124	0.096509	0.453418	AP2S1
ENSBTAG00000013916	957.738	-0.157632	0.0965309	0.453418	HERC2
ENSBTAG00000025606	461.785	0.171095	0.0965455	0.453418	YIPF2
ENSBTAG00000011234	143.261	-0.341468	0.0966287	0.453533	FOXO3
ENSBTAG00000010101	109.934	0.299843	0.0967461	0.453809	BYSL
ENSBTAG00000025426	790.281	-0.151264	0.096946	0.454102	NSD1
ENSBTAG00000006546	11959.9	-0.354863	0.0969934	0.454102	GSTA2
ENSBTAG00000007460	140.876	-0.256915	0.0971207	0.454102	RAB11FIP2
ENSBTAG00000007648	1686.42	0.133523	0.097195	0.454102	NET1
ENSBTAG00000000288	4062.62	0.150031	0.0971955	0.454102	UPF2
ENSBTAG00000015196	99.6455	-0.267024	0.0973301	0.454102	PHF6
ENSBTAG00000012672	161.739	0.222646	0.0973328	0.454102	ZNHIT3
ENSBTAG00000037941	238.958	0.208484	0.0973417	0.454102	QTRT1
ENSBTAG00000053564	103.73	-0.577557	0.0974783	0.454102
ENSBTAG00000040427	117.72	-0.261356	0.0975068	0.454102
ENSBTAG00000013333	2265.12	0.158004	0.0975557	0.454102	GYS2
ENSBTAG00000014060	293.99	0.163331	0.0975646	0.454102	LSM6
ENSBTAG00000011193	5139.53	0.172189	0.0975718	0.454102	C1QC
ENSBTAG00000001108	236.368	-0.191033	0.0976731	0.454301	GMCL1
ENSBTAG00000004564	868.994	-0.181925	0.0978527	0.454862	MBNL1
ENSBTAG00000055062	552.81	-0.159582	0.097928	0.454939	SMAD5
ENSBTAG00000011902	362.766	0.181804	0.0980041	0.455019	WASHC1
ENSBTAG00000021023	144.958	-0.263848	0.0981519	0.455432	ZMYM4
ENSBTAG00000024688	224.742	-0.275441	0.0982759	0.455734	PHIP
ENSBTAG00000003941	247.916	-0.209351	0.0986702	0.456634	AP1AR
ENSBTAG00000008505	32698.7	-0.253561	0.0987684	0.456634	APOB
ENSBTAG00000000545	1327.08	-0.110139	0.098823	0.456634	PPP4R3B
ENSBTAG00000002094	824.079	0.152764	0.0988375	0.456634	ATP5MF
ENSBTAG00000053372	189.457	0.232893	0.0988667	0.456634	TOP3B
ENSBTAG00000004448	365.039	-0.155084	0.0988733	0.456634	CKAP5
ENSBTAG00000017611	210.444	-0.23068	0.0988832	0.456634	CCSER2
ENSBTAG00000021025	179.225	0.292596	0.0993948	0.458524	P3H2
ENSBTAG00000012882	223.763	-0.204184	0.099442	0.458524	CUL5
ENSBTAG00000020643	191.484	-0.405537	0.0994704	0.458524	BARX2
ENSBTAG00000013753	1202.91	0.141657	0.099591	0.458807	DDRGK1
ENSBTAG00000008437	130.428	0.277871	0.0997524	0.459277	PCDH12
ENSBTAG00000040392	406.039	0.194832	0.0999797	0.460049	MGC139164
ENSBTAG00000014387	139.74	-0.285874	0.100261	0.460836	PRKAB2
ENSBTAG00000021635	209.734	0.200791	0.100317	0.460836	NUDT17
ENSBTAG00000000640	696.155	0.152043	0.100329	0.460836	SELENOS
ENSBTAG00000009852	158.861	-0.289394	0.10054	0.461418	NAV3
ENSBTAG00000013924	7936.03	0.120364	0.100586	0.461418	RPS11
ENSBTAG00000031718	228.445	0.205852	0.100635	0.461418	OGFR
ENSBTAG00000011789	322.623	-0.203301	0.101003	0.46263	REST
ENSBTAG00000021575	589.365	0.140248	0.101019	0.46263	BRD7
ENSBTAG00000013602	395.369	-0.171381	0.101406	0.464099	BRWD1
ENSBTAG00000016766	197.877	0.306943	0.10146	0.464099	TMEM176B
ENSBTAG00000003745	605.628	-0.154688	0.101677	0.464233	WDR48
ENSBTAG00000033137	127.435	-0.354473	0.101791	0.464233	PSD3
ENSBTAG00000019966	114.654	0.315663	0.101795	0.464233	TICAM1
ENSBTAG00000012687	496.619	-0.215347	0.101802	0.464233	INSR
ENSBTAG00000032905	1509.33	-0.190811	0.101836	0.464233	RMDN2
ENSBTAG00000019888	204.673	0.187416	0.101849	0.464233	HIRA
ENSBTAG00000015963	193.416	0.227872	0.102169	0.465415	DMAC1
ENSBTAG00000001113	188.084	-0.190199	0.102394	0.466167	NDUFAF7
ENSBTAG00000017921	264.673	0.201713	0.102484	0.466303	NELFA
ENSBTAG00000014643	1782.8	0.161163	0.102941	0.467609	EEF1D
ENSBTAG00000008010	325.919	0.200614	0.103033	0.467609	FLCN
ENSBTAG00000012907	149.388	-0.223324	0.103045	0.467609	ODF2L
ENSBTAG00000014505	508.325	0.159632	0.103066	0.467609	NGRN
ENSBTAG00000018425	1062.88	0.117137	0.103073	0.467609	PSMD7
ENSBTAG00000017729	148.485	0.258314	0.103164	0.467746	NR2C1
ENSBTAG00000016224	4987.63	0.148983	0.103293	0.468056	RPS7
ENSBTAG00000012146	901.347	0.11861	0.103522	0.468817	PPP1CA
ENSBTAG00000021288	1944.64	0.13166	0.103669	0.469209	PSMB4
ENSBTAG00000021130	191.063	0.206891	0.103767	0.469326	MFSD10
ENSBTAG00000014874	281.571	-0.161473	0.103816	0.469326	FYTTD1
ENSBTAG00000008213	504.266	-0.146265	0.104085	0.470004	ATMIN
ENSBTAG00000006262	1153.79	0.152321	0.104088	0.470004	LIMS2
ENSBTAG00000007215	1080.64	0.138722	0.10432	0.470464	RNPEPL1
ENSBTAG00000007497	357.864	0.151349	0.104338	0.470464	ARFRP1
ENSBTAG00000019133	440.717	0.147888	0.104448	0.470464	ZNF326
ENSBTAG00000038920	619.251	-0.198861	0.104538	0.470464	VPS13C
ENSBTAG00000010693	821.029	-0.124408	0.104546	0.470464	LMO7
ENSBTAG00000018522	4602.5	0.115342	0.104638	0.470464	OAZ1
ENSBTAG00000011215	2943.1	0.146313	0.104744	0.470464	ACTN4
ENSBTAG00000017389	7554.61	0.132991	0.104754	0.470464	RPLP0
ENSBTAG00000021343	1089.16	-0.161305	0.104812	0.470464	ARHGEF12
ENSBTAG00000013045	503.52	0.128584	0.104869	0.470464	DKC1
ENSBTAG00000003773	2806.48	0.105681	0.104917	0.470464	SLC25A13
ENSBTAG00000019020	1660.98	-0.130411	0.104976	0.470464	TAX1BP1
ENSBTAG00000013142	269.04	-0.155537	0.105047	0.470464	MYNN
ENSBTAG00000014023	263.99	-0.210584	0.105098	0.470464	SIRT1
ENSBTAG00000011245	130.047	-0.290669	0.105102	0.470464	PLXNC1
ENSBTAG00000001575	2607.24	0.114701	0.105236	0.47073	CALM2
ENSBTAG00000020404	5812.71	0.157772	0.105283	0.47073	FTCD
ENSBTAG00000005666	259.138	-0.305994	0.105356	0.470784	LRRC20
ENSBTAG00000012012	24158.6	-0.191671	0.105439	0.47082	CYB5A
ENSBTAG00000008821	311.529	-0.171836	0.105486	0.47082	SEPHS1
ENSBTAG00000014633	836.685	0.163006	0.105612	0.470873	ABCD4
ENSBTAG00000031165	840.9	-0.201178	0.10573	0.470873	TRPM7
ENSBTAG00000011860	812.08	-0.131064	0.105732	0.470873	SUPT20H
ENSBTAG00000000406	112.572	0.269707	0.10575	0.470873	GPATCH4
ENSBTAG00000021803	469.884	0.224485	0.105822	0.470873	GRAMD4
ENSBTAG00000019230	335.489	-0.285128	0.105926	0.470873	PTGER3
ENSBTAG00000025211	92.9921	0.302236	0.105951	0.470873	ING1
ENSBTAG00000002896	271.595	-0.168227	0.105984	0.470873	KPNA6
ENSBTAG00000034691	553.263	0.125579	0.10611	0.470944	TSTA3
ENSBTAG00000012297	137.974	0.225347	0.10618	0.470944	RIPOR3
ENSBTAG00000016076	709.349	-0.19679	0.106264	0.470944	TRAK1
ENSBTAG00000012975	1000.61	0.120429	0.106271	0.470944	VDAC2
ENSBTAG00000049571	453.44	-0.159459	0.106305	0.470944	CNOT6L
ENSBTAG00000006747	94.569	0.321403	0.106406	0.471124	LTBP3
ENSBTAG00000004005	154.985	-0.228172	0.106503	0.471283	WDR7
ENSBTAG00000021248	161.517	0.195531	0.106745	0.471662	C25H7orf26
ENSBTAG00000017631	145.615	0.223835	0.106802	0.471662	GFER
ENSBTAG00000000429	1308.92	0.151947	0.106823	0.471662	DGCR2
ENSBTAG00000015806	665.86	0.125442	0.106833	0.471662	OAZ2
ENSBTAG00000032360	152.882	0.256543	0.107119	0.472452	NAP1L1
ENSBTAG00000008755	799.554	-0.137943	0.107134	0.472452	MARCHF7
ENSBTAG00000015272	401.365	0.167264	0.10726	0.472739	TSC22D4
ENSBTAG00000003543	830.425	0.131464	0.107558	0.473575	KEAP1
ENSBTAG00000012344	3830.25	0.133249	0.107572	0.473575	RPL26
ENSBTAG00000009570	2591.76	0.492654	0.107679	0.473773	ANGPTL8
ENSBTAG00000017831	2858.43	0.140029	0.107956	0.474206	ERLIN2
ENSBTAG00000014912	285.51	0.260122	0.107959	0.474206	FMOD
ENSBTAG00000007754	503.349	0.143687	0.107961	0.474206	NDUFA3
ENSBTAG00000011683	882.623	-0.196157	0.108227	0.474649	NUMB
ENSBTAG00000007934	245.412	0.191695	0.108273	0.474649	MRPS17
ENSBTAG00000003209	543.288	0.144649	0.108285	0.474649	BLCAP
ENSBTAG00000013167	807.709	-0.234475	0.108307	0.474649	SIGLEC1
ENSBTAG00000014227	599.26	-0.155464	0.108383	0.474713	NDFIP2
ENSBTAG00000000389	114.327	0.2526	0.108814	0.476329	ZNF212
ENSBTAG00000016227	176.876	-0.83929	0.109093	0.47707	ASCL1
ENSBTAG00000012705	1492.03	-0.176585	0.109207	0.47707	DEGS1
ENSBTAG00000021604	197.047	0.21783	0.109223	0.47707	TMEM138
ENSBTAG00000003740	437.792	-0.149203	0.109312	0.47707	KDM6A
ENSBTAG00000014041	633.631	-0.14273	0.109345	0.47707	G3BP2
ENSBTAG00000012794	33403.9	-0.242341	0.109439	0.47707	PAH
ENSBTAG00000002039	106.46	0.266382	0.10947	0.47707	FRMD8
ENSBTAG00000012987	3283.35	-0.156071	0.109666	0.47707	ULK1
ENSBTAG00000010793	98.3787	0.488654	0.109764	0.47707	CCDC80
ENSBTAG00000015240	2351.52	-0.10669	0.109797	0.47707	UBR4
ENSBTAG00000004284	916.642	0.14974	0.109879	0.47707	UFD1
ENSBTAG00000015686	249.49	0.181386	0.109901	0.47707	TERF2IP
ENSBTAG00000006607	1832.61	-0.123586	0.109964	0.47707	CCNG1
ENSBTAG00000012481	164.528	0.248491	0.109996	0.47707	RANGAP1
ENSBTAG00000017267	941.205	0.138864	0.110046	0.47707	COX5A
ENSBTAG00000006740	634.162	0.135146	0.110198	0.47707	SCYL1
ENSBTAG00000020934	342.603	0.140831	0.110298	0.47707	SHF
ENSBTAG00000016243	1124.84	-0.12989	0.110369	0.47707	RBL2
ENSBTAG00000004869	414.083	-0.220394	0.11044	0.47707	CXADR
ENSBTAG00000009065	239.22	-0.217315	0.110571	0.47707	MAP3K5
ENSBTAG00000019913	188.846	0.236872	0.110619	0.47707	DNPH1
ENSBTAG00000006886	109.193	-0.269143	0.110633	0.47707	FAM117A
ENSBTAG00000013544	1819.3	-0.1699	0.11066	0.47707	LGALS8
ENSBTAG00000008192	267.995	0.211897	0.110719	0.47707	PLPPR2
ENSBTAG00000013926	4098.56	0.138167	0.110775	0.47707	FCGRT
ENSBTAG00000053726	1009.36	-0.185016	0.110858	0.47707	EIF4EBP2
ENSBTAG00000019163	164.478	0.241165	0.110866	0.47707	CYB561D2
ENSBTAG00000010444	2596.39	-0.176285	0.110911	0.47707	ERBB3
ENSBTAG00000013136	107.92	0.257544	0.111022	0.47707	EFCAB11
ENSBTAG00000008072	874.159	-0.115886	0.111027	0.47707	SRSF10
ENSBTAG00000018735	368.564	0.149162	0.111046	0.47707	C13H20orf27
ENSBTAG00000018969	131.129	0.236742	0.11106	0.47707	POLR1C
ENSBTAG00000049437	1108.66	-0.153435	0.111107	0.47707	CBX3
ENSBTAG00000006291	347.595	-0.172263	0.111147	0.47707	CYLD
ENSBTAG00000001400	1063.32	-0.154361	0.111157	0.47707	AKT2
ENSBTAG00000013869	169.603	-0.22744	0.111203	0.47707	SH3BP4
ENSBTAG00000052280	542.457	0.153691	0.111391	0.477612	NDUFA7
ENSBTAG00000003390	624.259	0.128579	0.111475	0.477705	SF3A1
ENSBTAG00000017652	236.06	-0.189138	0.111661	0.477802	NUP50
ENSBTAG00000000820	374.225	0.190764	0.111716	0.477802	GNG11
ENSBTAG00000018116	115.786	0.27385	0.111798	0.477802	MTFP1
ENSBTAG00000007395	443.426	-0.168473	0.11182	0.477802	ALS2
ENSBTAG00000047760	501.149	0.137384	0.111906	0.477802	DUS1L
ENSBTAG00000020053	195.239	-0.198158	0.111942	0.477802	ZEB1
ENSBTAG00000001749	739.971	-0.155011	0.111948	0.477802	SENP2
ENSBTAG00000038990	477.813	0.169694	0.112094	0.477802	TRAF4
ENSBTAG00000011646	334.901	-0.191054	0.112118	0.477802	ZNF512B
ENSBTAG00000012172	201.578	0.326153	0.11217	0.477802	MIDN
ENSBTAG00000032674	98.6551	-0.273568	0.112177	0.477802	SENP5
ENSBTAG00000011883	527.274	0.14755	0.112293	0.477957	ARL1
ENSBTAG00000018784	6231.02	0.211316	0.112355	0.477957	CTSZ
ENSBTAG00000000182	114.657	0.277143	0.112399	0.477957	SPINT2
ENSBTAG00000001193	497.729	0.151775	0.112568	0.47798	UNC93B1
ENSBTAG00000048800	686.015	0.14902	0.112586	0.47798
ENSBTAG00000008082	312.971	-0.248653	0.11259	0.47798	CEP350
ENSBTAG00000019852	1795.1	-0.115849	0.112668	0.478051	PDHA1
ENSBTAG00000001810	946.021	-0.14283	0.112942	0.478359	SCAF11
ENSBTAG00000044178	431.587	-0.136492	0.112966	0.478359	ZMPSTE24
ENSBTAG00000002683	115.486	0.314002	0.112977	0.478359	PFKP
ENSBTAG00000009307	2012.47	0.120678	0.113023	0.478359	RER1
ENSBTAG00000005797	958.425	0.173315	0.11305	0.478359	AGXT
ENSBTAG00000010951	205.539	-0.203354	0.113293	0.479057	NHLRC3
ENSBTAG00000005550	231.624	-0.198217	0.113348	0.479057	SOS2
ENSBTAG00000020286	156.504	-0.334697	0.113401	0.479057	GAREM1
ENSBTAG00000002603	333.7	-0.153079	0.113682	0.479843	PRPF39
ENSBTAG00000015742	132.597	-0.328224	0.113711	0.479843	ICAM3
ENSBTAG00000005481	413.404	-0.156099	0.11387	0.480252	ADAM10
ENSBTAG00000002829	1043.09	0.154782	0.114097	0.480728	TCP1
ENSBTAG00000019253	1203.28	0.120552	0.114107	0.480728	RPL36A
ENSBTAG00000001928	4657.06	0.286297	0.114196	0.48084	PDIA6
ENSBTAG00000043989	641.966	-0.14392	0.114769	0.48266	EYA3
ENSBTAG00000047027	162.963	0.196041	0.11479	0.48266	C10H14orf119
ENSBTAG00000026248	261.796	0.20735	0.114815	0.48266	POP7
ENSBTAG00000010156	35950.6	0.13979	0.115022	0.483089	TPT1
ENSBTAG00000005380	1979.86	0.139238	0.115052	0.483089	MOCS2
ENSBTAG00000018060	342.644	0.149771	0.115104	0.483089	WDR13
ENSBTAG00000020455	513.133	-0.185879	0.115276	0.483547	ITPR1
ENSBTAG00000009299	476.289	-0.141882	0.115353	0.483606	AFTPH
ENSBTAG00000019365	149.753	-0.242113	0.115434	0.483685	BACE1
ENSBTAG00000044040	445.485	0.124808	0.115651	0.484147	PDAP1
ENSBTAG00000021237	1788.14	-0.181752	0.115727	0.484147	DST
ENSBTAG00000018074	192.78	0.193234	0.115747	0.484147	VPS72
ENSBTAG00000005390	211.142	0.240644	0.115891	0.484147	GMFG
ENSBTAG00000003994	5554.43	0.147552	0.115918	0.484147	IGFBP3
ENSBTAG00000031632	461.34	-0.228162	0.11592	0.484147	ADRA1A
ENSBTAG00000014733	242.432	0.17157	0.116136	0.484674	NOP2
ENSBTAG00000031444	77.8041	0.39749	0.116223	0.484674	LY86
ENSBTAG00000012242	749.231	0.127789	0.116234	0.484674	MAF1
ENSBTAG00000021072	617.985	-0.177801	0.116643	0.48531	DTNB
ENSBTAG00000003644	137.643	0.238174	0.116649	0.48531	HSPBP1
ENSBTAG00000018295	461.637	0.167176	0.116657	0.48531	SEC23B
ENSBTAG00000015978	434.363	0.275293	0.116729	0.48531	ANXA1
ENSBTAG00000049833	2721.46	0.118536	0.116762	0.48531	RPL39
ENSBTAG00000019692	182.347	0.29342	0.116763	0.48531	BCL2L2
ENSBTAG00000012677	415.437	-0.14611	0.116927	0.48573	ARHGAP12
ENSBTAG00000031598	529.143	0.189577	0.117143	0.486093	NIPSNAP2
ENSBTAG00000005190	324.858	-0.164854	0.117198	0.486093	TSC1
ENSBTAG00000020037	209.781	0.24753	0.117287	0.486093	CYB5RL
ENSBTAG00000002554	677.31	0.266258	0.11733	0.486093	TCAF1
ENSBTAG00000007430	496.468	0.211701	0.117413	0.486093	MYBBP1A
ENSBTAG00000007712	439.742	0.155313	0.117452	0.486093	SEC22B
ENSBTAG00000015536	493.614	-0.140007	0.117454	0.486093	CPNE3
ENSBTAG00000030435	4693.19	-0.137649	0.117566	0.486171	PNRC2
ENSBTAG00000009735	8782.62	0.246736	0.117599	0.486171	A1BG
ENSBTAG00000019884	528.433	0.514602	0.117798	0.486733	PKD1L3
ENSBTAG00000051242	155.841	-0.446769	0.117985	0.48718
ENSBTAG00000007979	412.265	-0.144165	0.118039	0.48718	TNPO1
ENSBTAG00000002524	148.015	0.277759	0.118118	0.48718	MRI1
ENSBTAG00000054241	351.756	0.505575	0.118158	0.48718
ENSBTAG00000002328	180.191	-0.203558	0.118254	0.487315	KDM2B
ENSBTAG00000021165	107.743	0.251612	0.118773	0.488864	VPS9D1
ENSBTAG00000017393	758.505	-0.145356	0.118895	0.488864	L3MBTL3
ENSBTAG00000004603	390.358	0.163991	0.118938	0.488864	PHC2
ENSBTAG00000009121	680.602	-0.131198	0.118985	0.488864	STAG2
ENSBTAG00000013408	257.428	-0.175943	0.119178	0.488864	RBM12B
ENSBTAG00000007893	2305.76	-0.203091	0.119236	0.488864	SCPEP1
ENSBTAG00000010590	119.686	0.326653	0.119312	0.488864	FAM118A
ENSBTAG00000011667	90.6353	-0.314061	0.119344	0.488864	PM20D2
ENSBTAG00000018438	96.4522	-0.30418	0.119367	0.488864	RRAGD
ENSBTAG00000038430	217.254	0.396671	0.11939	0.488864
ENSBTAG00000003171	189.939	-0.227596	0.119405	0.488864	SHANK2
ENSBTAG00000038716	298.035	-0.197994	0.119446	0.488864	SKI
ENSBTAG00000013623	366.333	0.151665	0.119451	0.488864	TIMM13
ENSBTAG00000021125	336.521	-0.167956	0.119738	0.489089	NUP160
ENSBTAG00000001133	1290.92	-0.156786	0.119796	0.489089	VWA8
ENSBTAG00000035230	446.727	-0.184333	0.11985	0.489089	TOR1AIP2
ENSBTAG00000014371	100.557	0.27107	0.119914	0.489089	CHPF2
ENSBTAG00000010595	265.449	-0.179659	0.119922	0.489089	WDR92
ENSBTAG00000007850	44312.2	-0.360994	0.120004	0.489089	ITIH4
ENSBTAG00000009208	182.613	-0.197208	0.120112	0.489089	TCTN1
ENSBTAG00000010932	677.873	-0.209416	0.12015	0.489089	DNAJC12
ENSBTAG00000012762	96.7027	-0.299016	0.120174	0.489089	C7H5orf24
ENSBTAG00000003617	125.207	0.247026	0.120235	0.489089	ALKBH4
ENSBTAG00000021884	324.503	0.186007	0.120263	0.489089	CXXC1
ENSBTAG00000016612	781.211	-0.144438	0.120266	0.489089	NEK9
ENSBTAG00000018564	209.974	0.181553	0.120346	0.489089	ZFYVE27
ENSBTAG00000009877	463.908	-0.142777	0.120432	0.489089	MCMBP
ENSBTAG00000005525	103.61	-0.300604	0.120454	0.489089	LHX6
ENSBTAG00000054726	428.558	0.169408	0.120613	0.489477	MNF1
ENSBTAG00000019125	718.165	-0.281092	0.120744	0.489752	SLC1A1
ENSBTAG00000018119	136.325	-0.294308	0.121088	0.490715	AOAH
ENSBTAG00000001417	23526.7	-0.202573	0.121137	0.490715	ACSM1
ENSBTAG00000004551	280.152	0.205631	0.121268	0.490715	RHOT2
ENSBTAG00000012726	1504.2	0.133744	0.121352	0.490715	PSMB5
ENSBTAG00000018800	2771.55	0.144819	0.121391	0.490715	RPS4X
ENSBTAG00000001847	95.3173	-0.258934	0.121498	0.490715	CNTLN
ENSBTAG00000011779	1600.22	-0.134728	0.12155	0.490715	MAL2
ENSBTAG00000022007	218.541	-0.270866	0.121562	0.490715	SAMHD1
ENSBTAG00000007356	471.715	-0.148737	0.121593	0.490715	ELF1
ENSBTAG00000008338	444.991	-0.215916	0.121706	0.490715	PLCB1
ENSBTAG00000005810	2606.15	0.0909932	0.121805	0.490715	PDZK1
ENSBTAG00000008812	152.417	0.239848	0.121817	0.490715	PFDN4
ENSBTAG00000001292	260.972	0.392622	0.121931	0.490715	LTF
ENSBTAG00000014915	86.2347	0.431109	0.121974	0.490715	ETV5
ENSBTAG00000021554	344.374	0.135637	0.122032	0.490715	NOL7
ENSBTAG00000017633	813.513	0.125585	0.122035	0.490715	EIF1AX
ENSBTAG00000021977	519.749	0.232116	0.12206	0.490715	PRRC1
ENSBTAG00000006718	319.135	-0.151002	0.12215	0.490821	NVL
ENSBTAG00000016506	331.816	0.162834	0.122232	0.490894	ST3GAL4
ENSBTAG00000000163	774.395	-1.00229	0.122341	0.491079	DDIT4
ENSBTAG00000044105	198.214	-0.230465	0.122441	0.491114	FOXO1
ENSBTAG00000020947	684.826	-0.186829	0.122488	0.491114	RNF103
ENSBTAG00000027764	423.214	-0.196631	0.12254	0.491114	EID1
ENSBTAG00000037917	1708.38	-0.129487	0.122798	0.491387	SLC17A1
ENSBTAG00000011250	920.571	0.114436	0.122801	0.491387	AFG3L2
ENSBTAG00000020611	174.478	-0.192356	0.122904	0.491387	GLB1L
ENSBTAG00000008001	1723.72	-0.116165	0.122915	0.491387	NUCKS1
ENSBTAG00000009948	595.134	0.238294	0.122926	0.491387	TRIM25
ENSBTAG00000013636	541.502	0.170758	0.123039	0.491515	DGKZ
ENSBTAG00000003968	303.728	-0.167996	0.123148	0.491515	UBP1
ENSBTAG00000054228	105.642	0.255372	0.123219	0.491515
ENSBTAG00000016797	385.412	0.14186	0.123241	0.491515	CSNK1G2
ENSBTAG00000047428	180.995	-0.232171	0.123276	0.491515	ZNF281
ENSBTAG00000010777	243.724	0.212645	0.123377	0.491666	CARS1
ENSBTAG00000015764	89.4012	0.388608	0.123484	0.491761	EML2
ENSBTAG00000005246	517.112	-0.149682	0.123528	0.491761	DIP2B
ENSBTAG00000010431	187.16	-0.826843	0.123684	0.492129	LURAP1L
ENSBTAG00000006391	587.209	0.141423	0.123785	0.49215	NDUFAB1
ENSBTAG00000006287	713.664	-0.678176	0.123851	0.49215	NEDD9
ENSBTAG00000019182	301.116	-0.181406	0.123925	0.49215	TIA1
ENSBTAG00000039823	109.158	-0.304992	0.123944	0.49215	KBTBD7
ENSBTAG00000000054	194.326	0.193402	0.124012	0.492165	SNAPC4
ENSBTAG00000006033	411.857	0.164736	0.124141	0.492167	NDUFA1
ENSBTAG00000000825	180.186	0.220894	0.124199	0.492167	MRPS26
ENSBTAG00000019806	119.163	-0.331815	0.124203	0.492167	YPEL2
ENSBTAG00000000365	443.019	0.139146	0.124324	0.492204	TDP2
ENSBTAG00000006910	541.386	0.130884	0.12434	0.492204	ASRGL1
ENSBTAG00000020387	1381.91	-0.141153	0.124422	0.492277	MARF1
ENSBTAG00000003541	112.888	-0.262711	0.124504	0.492287	ZNF614
ENSBTAG00000000103	3778.2	0.169472	0.124671	0.492287	MRPL23
ENSBTAG00000001142	2389.37	-0.177453	0.124728	0.492287	GNE
ENSBTAG00000003822	142.639	0.262844	0.124773	0.492287	CROCC
ENSBTAG00000015100	981.914	-0.150069	0.124857	0.492287	ATP6V0E1
ENSBTAG00000012691	384.295	0.139598	0.124867	0.492287	GTF2E2
ENSBTAG00000018426	385.024	0.177419	0.12487	0.492287	MRRF
ENSBTAG00000043987	107.861	-0.240339	0.124978	0.492465	KDM4C
ENSBTAG00000012881	4512.33	0.148176	0.12508	0.492614	EIF4G1
ENSBTAG00000013303	1117.51	-0.640859	0.12524	0.492993	ACSS2
ENSBTAG00000023997	846.69	0.141829	0.125414	0.493428	VAMP8
ENSBTAG00000014619	741.576	-0.179242	0.125528	0.493463	WASF3
ENSBTAG00000049014	158.126	0.305723	0.125611	0.493463
ENSBTAG00000009915	888.251	0.107338	0.125615	0.493463	AP2A2
ENSBTAG00000005338	1339.56	0.174436	0.125718	0.493621	EIF3M
ENSBTAG00000006104	595.353	0.125066	0.125791	0.493644	SNU13
ENSBTAG00000000843	10789.1	0.163663	0.125852	0.493644	NDRG2
ENSBTAG00000001126	436.338	-0.15539	0.126038	0.49389	BMP2K
ENSBTAG00000000829	547.387	-0.197264	0.126043	0.49389	SHPK
ENSBTAG00000009482	286.869	-0.252695	0.126261	0.494494	AFF4
ENSBTAG00000019604	644.992	0.180164	0.126356	0.494618	VASP
ENSBTAG00000046359	310.219	0.175956	0.126524	0.494961	PHRF1
ENSBTAG00000012519	11708.6	0.262556	0.126572	0.494961	XDH
ENSBTAG00000016249	779.09	-0.173472	0.126733	0.495246	NAGS
ENSBTAG00000024381	2971.43	-0.14608	0.126883	0.495246	MAN1A1
ENSBTAG00000045887	146.181	-0.292443	0.126885	0.495246	DMTN
ENSBTAG00000019386	1235.78	0.589555	0.126901	0.495246	BOLA-NC1
ENSBTAG00000053107	2029.49	0.103011	0.127012	0.49543	COX5B
ENSBTAG00000004772	435.973	0.208979	0.127127	0.495629	THEM4
ENSBTAG00000044048	131.448	-0.373901	0.127263	0.495774	LMBR1L
ENSBTAG00000003097	520.879	-0.193657	0.127293	0.495774	DENND4C
ENSBTAG00000014448	239.632	-0.269711	0.127453	0.49615	VKORC1L1
ENSBTAG00000012156	123.125	0.251076	0.127604	0.496446	NAIF1
ENSBTAG00000004850	332.689	-0.16553	0.127657	0.496446	KPNA3
ENSBTAG00000016533	217.626	-0.227838	0.12779	0.496447	FOXP1
ENSBTAG00000016481	2633.89	0.158832	0.127829	0.496447	CALU
ENSBTAG00000011011	98.8935	-0.307043	0.12785	0.496447	SSH2
ENSBTAG00000006247	261.383	0.275896	0.127945	0.496563	DHPS
ENSBTAG00000019746	121.952	-0.230153	0.128162	0.49686	CCDC66
ENSBTAG00000004871	1267.57	0.131216	0.128176	0.49686	NDUFV2
ENSBTAG00000051333	294.592	-0.285269	0.128214	0.49686	ARID5B
ENSBTAG00000006242	1786.66	-0.13988	0.128392	0.497303	USP9X
ENSBTAG00000020405	751.208	0.13006	0.128619	0.497741	NDUFB9
[truncated: 7,418 more rows]

## Sheet: Kidney
Table S1: Gene expression profiles in liver, kidney, and mammary gland of cows with a genetic predisposition for divergent milk urea levels (HMUg vs. LMUg).
Ensembl ID	baseMean	log2FoldChange	p-value	q-value	Human orthologous gene symbols
ENSBTAG00000009907	1345.11	0.751072	1.64088e-10	1.71899e-06	MAPK4
ENSBTAG00000006432	176.533	-1.11737	2.99325e-08	0.000156787	KCNE4
ENSBTAG00000025535	1542.36	0.489402	9.39437e-07	0.00328052	GLYATL3
ENSBTAG00000017504	437.238	-0.790566	3.02684e-06	0.0079273	FAIM2
ENSBTAG00000011266	73.2946	1.75736	5.61967e-06	0.0117743	ZBTB16
ENSBTAG00000013928	5380.44	-0.561415	1.39097e-05	0.0191306	WFDC2
ENSBTAG00000009596	928.23	0.449978	1.41128e-05	0.0191306	C8H9orf43
ENSBTAG00000038326	190.927	1.22551	1.46091e-05	0.0191306
ENSBTAG00000053635	285.988	-2.29493	2.39897e-05	0.027924
ENSBTAG00000005622	677.809	-0.473067	3.18411e-05	0.0333568	LITAF
ENSBTAG00000011224	713.096	-0.449965	3.50537e-05	0.0333839	CITED2
ENSBTAG00000009656	262.653	5.32779	5.79318e-05	0.0505745
ENSBTAG00000053735	1027.73	0.535893	7.33909e-05	0.0565814	PEG10
ENSBTAG00000011150	2903.08	-0.331343	7.56147e-05	0.0565814	PFN2
ENSBTAG00000017421	5133.53	0.612746	9.27047e-05	0.064745	SLC3A1
ENSBTAG00000035064	378.066	0.688784	0.000119754	0.0757796	C4H7orf57
ENSBTAG00000000163	501.608	-0.719751	0.000122972	0.0757796	DDIT4
ENSBTAG00000021144	109.097	0.850569	0.000141836	0.0825486	PSTPIP1
ENSBTAG00000047739	4789.54	-0.535552	0.000210812	0.116235	TSC22D1
ENSBTAG00000025313	4078.2	0.366588	0.000222772	0.116688	DYNLL2
ENSBTAG00000020035	1360.96	-0.438978	0.000279347	0.139354	RCAN1
ENSBTAG00000012961	948.824	-0.421631	0.000336728	0.160344	PAPSS1
ENSBTAG00000005284	230.551	0.543172	0.000397186	0.175784	SERPINE3
ENSBTAG00000017086	491.972	0.383276	0.000408532	0.175784	GRB10
ENSBTAG00000055014	751.664	-0.387462	0.000419492	0.175784	SH3BGRL2
ENSBTAG00000000795	209.291	-0.646171	0.000455837	0.180039	NMNAT2
ENSBTAG00000012314	897.774	-0.429724	0.000464019	0.180039	LDLR
ENSBTAG00000021211	1305.79	0.440411	0.000507253	0.189785	DPT
ENSBTAG00000007000	681.474	-0.548064	0.000546084	0.194921	ENOSF1
ENSBTAG00000015380	1790.6	0.468671	0.000558192	0.194921	SLC16A4
ENSBTAG00000006716	151.087	-0.78219	0.000654175	0.221069	PTGS1
ENSBTAG00000015198	252.573	0.574487	0.000709615	0.23231	DZIP1L
ENSBTAG00000016345	238.365	-0.83057	0.00074948	0.237926	IL2RB
ENSBTAG00000046307	699.975	-0.553276	0.000807274	0.248736	CEBPD
ENSBTAG00000039664	172.075	5.77203	0.000871906	0.253936
ENSBTAG00000039993	124.926	-0.731374	0.000872634	0.253936	CD1D
ENSBTAG00000014821	8764.96	0.291028	0.000925017	0.261905	SLC7A7
ENSBTAG00000030297	237.655	0.648256	0.00104435	0.287911
ENSBTAG00000001801	280.498	-0.699581	0.00114333	0.307117	SYT4
ENSBTAG00000026181	5665.99	0.363584	0.00123766	0.320429	UGT1A1
ENSBTAG00000008428	351.681	1.24381	0.00130222	0.320429	UPP1
ENSBTAG00000021853	718.732	-0.44959	0.00132907	0.320429	IP6K2
ENSBTAG00000054090	98.105	1.19384	0.00134224	0.320429
ENSBTAG00000008374	6381.12	-0.296963	0.00135158	0.320429	AQP2
ENSBTAG00000051972	78.9563	-1.12827	0.00137754	0.320429	CEBPB
ENSBTAG00000055207	918.801	-0.444563	0.001407	0.320429	SCD
ENSBTAG00000001842	1287.55	-0.417017	0.0015125	0.337127	GSTM3
ENSBTAG00000048782	4754.73	-0.321695	0.00166215	0.36188
ENSBTAG00000013240	6325.36	0.259902	0.0017634	0.36188	SLC3A2
ENSBTAG00000002178	1445.84	-0.38961	0.00177016	0.36188	PPL
ENSBTAG00000006999	125.345	0.606446	0.00180067	0.36188	RYR1
ENSBTAG00000037605	872.741	-3.50354	0.0018259	0.36188
ENSBTAG00000009965	3344.39	0.343561	0.00183082	0.36188	ECI1
ENSBTAG00000011023	2297.58	0.3415	0.00189712	0.368041	TMEM52B
ENSBTAG00000009959	1239.37	0.281678	0.00193484	0.368534	SLC6A8
ENSBTAG00000020330	1834.3	-0.33457	0.00205092	0.380964	BTG1
ENSBTAG00000002412	929.938	-0.294235	0.0021063	0.380964	CYB5B
ENSBTAG00000015730	356.334	-0.474191	0.00216026	0.380964	BOLA-DMA
ENSBTAG00000004288	935.621	-0.502562	0.00218119	0.380964	GSTA4
ENSBTAG00000018723	3390.98	0.309586	0.00218193	0.380964	SLC25A34
ENSBTAG00000005929	1836.78	-0.274198	0.00231906	0.39827	SPTBN2
ENSBTAG00000017741	158.385	-0.663815	0.00256938	0.434142	HACD4
ENSBTAG00000008493	1463.91	-0.379345	0.00261737	0.43523	AQP3
ENSBTAG00000011494	1786.8	-0.316883	0.00273224	0.447233	PYGL
ENSBTAG00000007502	836.313	0.375453	0.00278974	0.449336	CKMT1A
ENSBTAG00000012784	83.9613	-0.723755	0.00285573	0.449336	RACGAP1
ENSBTAG00000049122	94.0073	0.870957	0.00292066	0.449336	COL6A5
ENSBTAG00000020638	2498.91	-0.273249	0.0029269	0.449336	TIMP3
ENSBTAG00000010579	526.523	0.363247	0.00295954	0.449336	ACADL
ENSBTAG00000020485	591.955	-0.313622	0.00314007	0.464135	ARRB1
ENSBTAG00000050675	808.489	0.30543	0.00314563	0.464135	BOLA3
ENSBTAG00000000713	1087.23	-0.267833	0.003281	0.477385	AGFG2
ENSBTAG00000012674	726.403	-0.352312	0.00339546	0.487272	CNKSR3
ENSBTAG00000021818	1244.84	-0.306933	0.00354673	0.502101	ADGRE5
ENSBTAG00000000505	491.242	-0.434595	0.00371895	0.519463	KYAT3
ENSBTAG00000004362	253.433	-0.439906	0.00408786	0.563479	SERPINC1
ENSBTAG00000009036	1677.18	0.335763	0.00423537	0.571527	SUPT6H
ENSBTAG00000020644	3826.46	0.285817	0.00425535	0.571527	GPC4
ENSBTAG00000002914	668.155	-0.30577	0.00441713	0.585744	GALNT18
ENSBTAG00000006939	211.02	-0.495246	0.00447751	0.58633	FGD3
ENSBTAG00000051704	431.669	-0.449317	0.00465916	0.599788	TNFRSF10D
ENSBTAG00000017969	2630.59	0.262388	0.00474967	0.599788	CA4
ENSBTAG00000003741	781.056	-0.270987	0.00475204	0.599788	NEURL1
ENSBTAG00000001745	2074.45	0.292544	0.00501426	0.621312	LUM
ENSBTAG00000033983	1182.76	-0.272416	0.00507323	0.621312	MAP2K1
ENSBTAG00000006561	504.972	-0.465268	0.0051005	0.621312	RASGEF1B
ENSBTAG00000038798	4685.83	-0.329263	0.00523777	0.630699
ENSBTAG00000003564	96.6271	-2.57107	0.0054625	0.648932	HPX
ENSBTAG00000040564	111.891	0.668302	0.00552964	0.648932
ENSBTAG00000009614	142.828	-0.542102	0.00557502	0.648932	NRROS
ENSBTAG00000007596	182.184	-0.738977	0.00590996	0.674932	GEM
ENSBTAG00000048885	248.33	0.493975	0.00592724	0.674932
ENSBTAG00000012768	2097.15	0.247808	0.00606792	0.676365	HMGXB3
ENSBTAG00000003696	473.954	-0.460697	0.00606895	0.676365	BICDL1
ENSBTAG00000009668	687.71	-0.300394	0.00614845	0.678012	TMEM184B
ENSBTAG00000015154	3481.64	-0.301864	0.00626625	0.67905	MCL1
ENSBTAG00000000085	125.673	0.568373	0.00631033	0.67905	CYP1A2
ENSBTAG00000011256	647.029	-0.506485	0.00635232	0.67905	MYO1B
ENSBTAG00000012460	729.534	-0.42592	0.00654401	0.687249	ELF5
ENSBTAG00000030650	7969.21	0.308792	0.00656023	0.687249	TST
ENSBTAG00000015163	2015.61	-0.308134	0.00671347	0.69634	TM4SF1
ENSBTAG00000047502	1419.86	0.734683	0.00706171	0.715422	FKBP5
ENSBTAG00000015375	323.63	-0.412194	0.00707969	0.715422	SH2D3C
ENSBTAG00000012838	407.722	0.402911	0.00721793	0.715422	RDH12
ENSBTAG00000003172	306.512	-0.395224	0.00724588	0.715422	MEIS2
ENSBTAG00000011779	1108.25	-0.311129	0.00729171	0.715422	MAL2
ENSBTAG00000020747	23647.3	0.284218	0.0073072	0.715422	ASS1
ENSBTAG00000016739	430.485	-0.431456	0.00748666	0.726206	RASAL1
ENSBTAG00000019588	741.141	-0.439485	0.00764514	0.734775	BLA-DQB
ENSBTAG00000018784	8088.07	0.335317	0.00773122	0.736293	CTSZ
ENSBTAG00000014603	237.403	-0.531129	0.00780677	0.73679	VAMP1
ENSBTAG00000010645	4660.68	-0.298171	0.00796227	0.744757	BOLA-DRA
ENSBTAG00000005884	87.1603	0.79738	0.00837429	0.768052	WDR31
ENSBTAG00000018926	619.526	0.414321	0.00841833	0.768052	LEAP2
ENSBTAG00000012024	87.9451	-0.636857	0.00843126	0.768052	SLC29A2
ENSBTAG00000018576	237.264	-0.577416	0.00862927	0.774775	DPYSL5
ENSBTAG00000000191	2092.39	0.291055	0.00865298	0.774775	SLC25A20
ENSBTAG00000004772	3298.37	0.256039	0.00883307	0.784197	THEM4
ENSBTAG00000003826	195.429	-0.409152	0.00916818	0.800535	SCN1B
ENSBTAG00000049397	91.0138	-0.587106	0.00916993	0.800535	CAV2
ENSBTAG00000025099	447.048	-0.284986	0.00932513	0.804208	RNF145
ENSBTAG00000047330	177.434	-0.502459	0.00936554	0.804208	FABP5
ENSBTAG00000011103	681.973	0.313519	0.00966986	0.815014	SLC8B1
ENSBTAG00000001150	154.453	0.49422	0.00970593	0.815014	KCNE1
ENSBTAG00000000828	3058	-0.346815	0.00972477	0.815014	CAPN6
ENSBTAG00000021880	438.949	-0.383814	0.00981434	0.815992	COQ8A
ENSBTAG00000018214	990.194	-0.346739	0.0100258	0.827011	SHISA2
ENSBTAG00000055051	79.8082	-0.729032	0.0103818	0.844866	RNF125
ENSBTAG00000010153	929.009	-0.337781	0.0104036	0.844866	ANXA3
ENSBTAG00000010303	870.852	-0.252576	0.0106999	0.862247	ICAM1
ENSBTAG00000019453	207.403	0.387057	0.010803	0.863909	PTGES
ENSBTAG00000027051	105.537	-0.628575	0.0110028	0.873225	PTAFR
ENSBTAG00000017056	2031.1	0.279726	0.0114154	0.899159	PKLR
ENSBTAG00000020647	229.341	-0.428951	0.0116393	0.904056	RASL11B
ENSBTAG00000007253	4234.59	0.27376	0.0116897	0.904056	TSPAN33
ENSBTAG00000005477	1587.46	-0.269334	0.0117487	0.904056	LAPTM5
ENSBTAG00000015739	806.248	-0.307578	0.0118747	0.904056	MRC2
ENSBTAG00000006288	459.44	-0.326388	0.0119523	0.904056	VSTM4
ENSBTAG00000004131	602.349	-0.39464	0.0119954	0.904056	RAP2C
ENSBTAG00000013919	1592.68	-0.385098	0.0121424	0.908598
ENSBTAG00000017094	3970.94	0.247603	0.0122751	0.908694	SHMT1
ENSBTAG00000014375	224.056	-0.514907	0.0123953	0.908694	TMCC3
ENSBTAG00000010096	7535.09	0.287411	0.0124039	0.908694	SLC5A2
ENSBTAG00000000061	159.115	-0.433449	0.0126481	0.92015	PCDH7
ENSBTAG00000013790	582.864	-0.350049	0.0128251	0.926595	MAP3K1
ENSBTAG00000003015	251.614	-0.394333	0.0132646	0.943566	SESN1
ENSBTAG00000020979	169.326	-0.606367	0.0132819	0.943566	NGFR
ENSBTAG00000008827	7107.72	0.386685	0.0133702	0.943566	SPOCK2
ENSBTAG00000014880	251.523	-0.342668	0.0134993	0.943566
ENSBTAG00000006697	175.559	-0.603944	0.0135104	0.943566	RICTOR
ENSBTAG00000012544	577.828	-0.353258	0.0136425	0.946481	IFNGR1
ENSBTAG00000007079	664.655	-0.301768	0.0137884	0.950312	LCP1
ENSBTAG00000049919	93.4613	-0.688761	0.0139598	0.952187	TFPI
ENSBTAG00000010195	135.998	-0.480253	0.0140872	0.952187	PKN3
ENSBTAG00000012451	819.894	-0.363096	0.0141349	0.952187	BOLA-DMB
ENSBTAG00000008636	624.894	-1.8702	0.0141792	0.952187	PDE4B
ENSBTAG00000050155	4054.29	0.215779	0.0144409	0.959768	SERPINB6
ENSBTAG00000017602	2630.31	-0.288283	0.0144753	0.959768	TMEM45B
ENSBTAG00000020601	107.877	-0.552246	0.014705	0.960116	ZNF366
ENSBTAG00000009617	747.953	-0.280025	0.0148186	0.960116	SLC2A1
ENSBTAG00000006821	3992.73	0.2354	0.014857	0.960116	PECR
ENSBTAG00000015235	113.467	-0.655956	0.0149227	0.960116	HMCN1
ENSBTAG00000020956	135.267	-0.444148	0.0149825	0.960116	MPPED2
ENSBTAG00000008243	112.924	-0.639753	0.0150454	0.960116	LRRC40
ENSBTAG00000016151	57.5335	-3.05708	0.0151221	0.960116	VTN
ENSBTAG00000048057	267.671	-0.317064	0.0154634	0.975872	GSK3B
ENSBTAG00000012599	198.495	-0.350553	0.0159592	0.987087	SMAD3
ENSBTAG00000053558	85.5582	-0.543459	0.0160047	0.987087	NOTUM
ENSBTAG00000003636	1498.09	-0.237215	0.016013	0.987087	LIPA
ENSBTAG00000017882	77.9392	-0.618946	0.0160924	0.987087	LRRC3
ENSBTAG00000024909	3622.46	-0.250263	0.0162005	0.987087	H3F3B
ENSBTAG00000025462	243.269	-0.43885	0.0162065	0.987087	GADD45B
ENSBTAG00000012897	491.761	-0.376297	0.0163799	0.991884	ITGA7
ENSBTAG00000015058	80.768	-0.555927	0.016603	0.994925	CDH4
ENSBTAG00000015571	1132.77	-0.228932	0.0166201	0.994925	GCLC
ENSBTAG00000034366	81.4482	-0.900384	0.0167572	0.997435
ENSBTAG00000010682	2254.27	-0.218897	0.0169013	0.998749	DDR1
ENSBTAG00000010598	1232.49	0.269408	0.017016	0.998749	EIF4E2
ENSBTAG00000012330	4342.04	-0.259004	0.0172622	0.998749	B2M
ENSBTAG00000010215	278.885	0.342959	0.017474	0.998749	CREB3L3
ENSBTAG00000001952	225.296	-0.321064	0.0174781	0.998749	PROM2
ENSBTAG00000017150	117.182	-0.535838	0.0174924	0.998749	EHF
ENSBTAG00000016313	4946.23	0.324033	0.0176295	0.998749	ECH1
ENSBTAG00000021566	947.341	-0.274413	0.0176548	0.998749	PAX2
ENSBTAG00000004459	407.923	0.275163	0.0176846	0.998749	TMEM45A
ENSBTAG00000002714	118.414	-0.670094	0.0178264	0.998749	GNAI1
ENSBTAG00000021187	1595.23	0.252263	0.0179091	0.998749	ID2
ENSBTAG00000009292	371.358	-0.361421	0.0179233	0.998749	TMEM100
ENSBTAG00000040298	3573.12	-0.295356	0.0181094	0.999965	GSTT1
ENSBTAG00000013880	2781.58	-0.178154	0.01872	0.999965	WWC1
ENSBTAG00000006902	94.1423	-0.818134	0.018967	0.999965	KCNJ5
ENSBTAG00000000653	5079.26	0.205846	0.0189878	0.999965	PPP1R16B
ENSBTAG00000046218	657.708	0.334386	0.01905	0.999965	KLF11
ENSBTAG00000021452	230.287	-0.361695	0.0191187	0.999965	TRANK1
ENSBTAG00000017911	268.489	0.422781	0.0191595	0.999965	HMX2
ENSBTAG00000006762	136.89	0.496215	0.0192571	0.999965	SH3RF2
ENSBTAG00000007562	841.177	-0.283815	0.019274	0.999965	TRAM1
ENSBTAG00000027711	186.229	-0.348708	0.0193908	0.999965	YIF1B
ENSBTAG00000023377	269.947	-0.358054	0.0194409	0.999965	SH3BP5
ENSBTAG00000017592	523.21	-0.388104	0.0196722	0.999965	GPAT3
ENSBTAG00000006645	204.86	-0.496119	0.0202665	0.999965	LPAR6
ENSBTAG00000018704	115.491	-0.479783	0.0202895	0.999965	BTG3
ENSBTAG00000011146	306.168	-0.408619	0.0205192	0.999965	RAB8B
ENSBTAG00000008609	597.446	-0.253122	0.0206134	0.999965	SEPTIN8
ENSBTAG00000016444	291.073	-0.335761	0.0208581	0.999965	RETREG1
ENSBTAG00000013176	467.528	-0.418428	0.0216428	0.999965	SMOC2
ENSBTAG00000008967	778.325	-0.265257	0.0218145	0.999965	RAP1B
ENSBTAG00000031160	93.8192	-0.767549	0.0218267	0.999965
ENSBTAG00000004059	331.866	-0.27733	0.0223248	0.999965	SOAT1
ENSBTAG00000002082	422.207	-0.361963	0.0223372	0.999965	MARCKS
ENSBTAG00000008793	487.246	0.319468	0.0223975	0.999965	RNASE1
ENSBTAG00000024787	85.8408	-0.624369	0.0224689	0.999965	HAUS3
ENSBTAG00000003692	289.913	-0.355186	0.0225157	0.999965	UCP2
ENSBTAG00000013855	3831.02	0.235469	0.0227639	0.999965	ORMDL3
ENSBTAG00000011748	1295.35	0.338282	0.0229575	0.999965	SGMS1
ENSBTAG00000000910	181.637	-0.549791	0.0231246	0.999965	SLC6A7
ENSBTAG00000018364	492.808	-0.250472	0.0232839	0.999965	TMEM132A
ENSBTAG00000052155	697.129	-0.409163	0.0234927	0.999965
ENSBTAG00000001861	206.807	-0.456498	0.0237956	0.999965	SESTD1
ENSBTAG00000009841	18627.9	0.288522	0.0238927	0.999965	CNDP2
ENSBTAG00000021435	187.861	-0.398159	0.0239409	0.999965	MAFF
ENSBTAG00000012992	2121.69	0.233125	0.0240909	0.999965	CDH6
ENSBTAG00000013761	249.726	-0.381213	0.024335	0.999965	STMN1
ENSBTAG00000001618	481.034	0.288156	0.0243495	0.999965	ALPK3
ENSBTAG00000001597	300.646	-0.322636	0.0245101	0.999965	PITPNM2
ENSBTAG00000006305	1176.51	0.226262	0.0245755	0.999965	AK1
ENSBTAG00000009495	3988.61	-0.251049	0.0246136	0.999965	BCAM
ENSBTAG00000051295	800.472	-0.689929	0.0246948	0.999965	FXYD4
ENSBTAG00000008735	161.857	-0.349964	0.0249291	0.999965	VASH1
ENSBTAG00000039630	2667.62	-0.212115	0.0249834	0.999965	TMED2
ENSBTAG00000012969	490.45	-0.37028	0.0250681	0.999965	DKK2
ENSBTAG00000053007	1581.22	-0.200407	0.0252615	0.999965	ITPKB
ENSBTAG00000001721	575.769	-0.232217	0.0252808	0.999965	GYG1
ENSBTAG00000005100	564.621	-0.34056	0.0254256	0.999965	TMEM30A
ENSBTAG00000009826	337.845	-0.299377	0.0254622	0.999965	GPD1L
ENSBTAG00000016771	1512.67	-0.875911	0.0256205	0.999965	PLK2
ENSBTAG00000006139	562.696	-0.272685	0.0258758	0.999965	TRPM4
ENSBTAG00000021307	1360.28	0.195226	0.0259929	0.999965	BNIP3L
ENSBTAG00000013488	483.972	0.382679	0.0260159	0.999965	PPP1R14D
ENSBTAG00000048908	461.556	0.269816	0.026024	0.999965
ENSBTAG00000003208	102.866	-0.505922	0.0265805	0.999965	RAB33B
ENSBTAG00000007840	424.161	-0.316853	0.0269694	0.999965	HMGCR
ENSBTAG00000013300	157.729	-0.468672	0.0269986	0.999965	KCNMA1
ENSBTAG00000013284	200.372	-0.400245	0.0271234	0.999965	SGK3
ENSBTAG00000005976	199.797	-0.340082	0.0272234	0.999965	HSD17B7
ENSBTAG00000021518	68.6187	-0.634713	0.0273193	0.999965	TMPRSS4
ENSBTAG00000001511	271.444	-0.534676	0.0274682	0.999965	BCL6
ENSBTAG00000008376	321.79	0.275043	0.027615	0.999965	MYORG
ENSBTAG00000045695	6098.33	0.265421	0.0276849	0.999965	SLC6A19
ENSBTAG00000017137	156.833	-0.466673	0.0277832	0.999965	CDC37L1
ENSBTAG00000013861	344.971	0.336665	0.02805	0.999965	SLC8A1
ENSBTAG00000032436	526.625	0.269102	0.0283567	0.999965	UBC
ENSBTAG00000004280	886.775	0.266568	0.0285794	0.999965	SRPX
ENSBTAG00000020935	523.529	-0.355887	0.0286255	0.999965	HIF1A
ENSBTAG00000012408	160.031	-0.471707	0.0286575	0.999965	RAB27A
ENSBTAG00000015580	495.549	-0.250274	0.0289862	0.999965	TLE3
ENSBTAG00000011105	736.152	-0.314518	0.0290248	0.999965	SLC38A2
ENSBTAG00000005412	1112.73	-0.203167	0.0291509	0.999965	NEDD4L
ENSBTAG00000017765	939.41	-0.219781	0.0294815	0.999965	GSTM1
ENSBTAG00000047876	361.255	-0.273285	0.0295696	0.999965	SH3TC1
ENSBTAG00000026919	152.033	-0.363748	0.029727	0.999965	PXDC1
ENSBTAG00000023929	199.745	-0.486166	0.0299826	0.999965	FOSL2
ENSBTAG00000021325	99.9487	-0.616724	0.0299836	0.999965	SLC19A3
ENSBTAG00000016048	259.243	0.336616	0.0301988	0.999965	CPT1B
ENSBTAG00000019203	1937.78	-0.651532	0.0305289	0.999965	S100A4
ENSBTAG00000025340	6629.37	0.229721	0.0307219	0.999965	CDHR2
ENSBTAG00000007962	694.481	-0.279692	0.0309358	0.999965	ATP9A
ENSBTAG00000004777	332.555	0.324035	0.0309881	0.999965	S100B
ENSBTAG00000013244	3381.86	0.196279	0.0312637	0.999965	HDAC6
ENSBTAG00000040603	102.316	-0.470484	0.0316562	0.999965	ZNF175
ENSBTAG00000005116	1483.68	0.291459	0.0316842	0.999965	FKBP15
ENSBTAG00000055282	8306.29	0.223258	0.031811	0.999965	CLDN2
ENSBTAG00000013099	187.449	-0.345081	0.031934	0.999965	ALDOC
ENSBTAG00000015562	1524.87	0.254374	0.0319383	0.999965	PLBD1
ENSBTAG00000001254	466.418	-0.27317	0.03224	0.999965	ANKRD46
ENSBTAG00000027409	458.188	-0.400353	0.0322622	0.999965	SLC4A11
ENSBTAG00000020472	523.192	-0.273674	0.0323014	0.999965	KDM5A
ENSBTAG00000048965	475.856	-0.238321	0.0323296	0.999965	TVP23B
ENSBTAG00000011278	781.277	0.237775	0.0326819	0.999965	XYLB
ENSBTAG00000010760	208.151	-0.508718	0.0327052	0.999965	REV3L
ENSBTAG00000039571	518.601	-0.324648	0.0334521	0.999965	PROSER2
ENSBTAG00000037526	79.5476	-0.530562	0.0334713	0.999965	FABP4
ENSBTAG00000003261	164.265	-0.449794	0.033516	0.999965	AURKC
ENSBTAG00000010230	1010.43	-0.197884	0.0336125	0.999965	CAPN1
ENSBTAG00000013960	3190.53	-0.286108	0.0336477	0.999965	PSAT1
ENSBTAG00000007142	508.819	0.242384	0.0339446	0.999965	CPPED1
ENSBTAG00000012589	3158.92	0.186886	0.0339858	0.999965	HSPE1
ENSBTAG00000045877	1772.7	-0.312784	0.0340244	0.999965	TSC22D3
ENSBTAG00000010124	158.904	-0.429558	0.0340357	0.999965	ATG4C
ENSBTAG00000020944	496.943	-0.2497	0.0341933	0.999965	PIEZO1
ENSBTAG00000021672	93.816	-0.766452	0.0342658	0.999965	RGS1
ENSBTAG00000007581	175.373	-0.353188	0.0343097	0.999965	ADORA2B
ENSBTAG00000020297	525.056	-0.254013	0.0343549	0.999965	SLC66A3
ENSBTAG00000015291	200.973	-0.386544	0.0347266	0.999965	ORC4
ENSBTAG00000008436	119.345	-0.417224	0.0347338	0.999965	CDC25B
ENSBTAG00000012771	652.807	-0.315913	0.0351052	0.999965	CSF1R
ENSBTAG00000007125	309.869	0.271946	0.0351088	0.999965	AFMID
ENSBTAG00000008341	1149.1	-0.188145	0.0351676	0.999965	ARSB
ENSBTAG00000039046	68.2587	-0.595893	0.0352281	0.999965	CD24
ENSBTAG00000053044	571.147	-0.302933	0.0352716	0.999965	CDC42EP4
ENSBTAG00000009048	519.171	-0.251983	0.0354633	0.999965	EFHD2
ENSBTAG00000006835	567.982	-0.219965	0.0359027	0.999965	MCAM
ENSBTAG00000012907	77.7063	-0.62537	0.0362956	0.999965	ODF2L
ENSBTAG00000012998	310.256	-0.411194	0.0365527	0.999965	NAA30
ENSBTAG00000018137	1078.42	-0.274306	0.0365601	0.999965	A2M
ENSBTAG00000017082	3149.81	0.192133	0.0370286	0.999965	POR
ENSBTAG00000011937	344.624	-0.313223	0.0370903	0.999965	RITA1
ENSBTAG00000019975	96.5496	-0.721657	0.0371404	0.999965	IL7R
ENSBTAG00000021057	193.209	-0.451717	0.0371816	0.999965	TMEM190
ENSBTAG00000051298	293.685	-0.345285	0.0372996	0.999965	PVR
ENSBTAG00000018064	265.835	-0.4066	0.0379109	0.999965	FAM221A
ENSBTAG00000020465	195.62	-0.353679	0.0379587	0.999965	FERMT1
ENSBTAG00000049287	96.939	-0.480847	0.038022	0.999965
ENSBTAG00000008747	2999.76	0.215417	0.0382696	0.999965	DCXR
ENSBTAG00000014151	279.934	-0.26661	0.0382728	0.999965	RCSD1
ENSBTAG00000013303	308.959	-0.28079	0.0383642	0.999965	ACSS2
ENSBTAG00000024633	230.377	-0.3119	0.0383862	0.999965	PIK3C2B
ENSBTAG00000012372	1480.29	0.20111	0.038934	0.999965	TMEM53
ENSBTAG00000044129	466.103	0.275501	0.0393632	0.999965	ST6GALNAC6
ENSBTAG00000018160	354.35	-0.285141	0.0393836	0.999965	LAMA1
ENSBTAG00000012398	2516.33	0.683203	0.0394808	0.999965	APOC3
ENSBTAG00000005089	639.198	-0.217389	0.0397505	0.999965	RHBDD2
ENSBTAG00000015704	767.095	-0.195976	0.0398713	0.999965	TMCO3
ENSBTAG00000021912	623.184	0.254686	0.0401807	0.999965	DUSP7
ENSBTAG00000009512	211.678	-0.352911	0.040337	0.999965	EPS8L1
ENSBTAG00000024869	581.475	-0.2161	0.0405648	0.999965	CX3CL1
ENSBTAG00000004553	1908.59	-0.207637	0.0406567	0.999965	TPM4
ENSBTAG00000031772	4583.18	0.602211	0.0406846	0.999965	PRODH2
ENSBTAG00000004190	670.766	-0.2988	0.040913	0.999965	ARHGAP29
ENSBTAG00000019204	2978.74	-0.151778	0.0409802	0.999965	RTN3
ENSBTAG00000014354	493.529	-0.300787	0.041356	0.999965	FXYD6
ENSBTAG00000025441	7543.34	0.248702	0.0414172	0.999965	HSPA1A
ENSBTAG00000051013	531.86	-0.214868	0.0414556	0.999965	RASSF3
ENSBTAG00000002997	73.0785	-0.461404	0.0415448	0.999965	ADAMTSL1
ENSBTAG00000010818	190.111	-0.429169	0.0416362	0.999965	AEBP2
ENSBTAG00000003467	239.161	0.410314	0.0417445	0.999965	SLC5A11
ENSBTAG00000012559	3023.21	-0.531177	0.0423419	0.999965	SLC6A18
ENSBTAG00000019354	946.848	-0.244315	0.0425303	0.999965	PAX8
ENSBTAG00000030913	251.378	-0.364985	0.0426695	0.999965	MX1
ENSBTAG00000015728	207.532	-0.373683	0.0427268	0.999965	NSUN3
ENSBTAG00000005990	475.948	-0.37523	0.0427279	0.999965	S1PR1
ENSBTAG00000011106	98.2437	0.719316	0.042738	0.999965	PACRG
ENSBTAG00000013029	132.28	-0.393465	0.0428912	0.999965	ARNTL
ENSBTAG00000004392	171.737	-0.306967	0.0429864	0.999965	C29H11orf24
ENSBTAG00000014227	499.026	-0.304356	0.0429926	0.999965	NDFIP2
ENSBTAG00000024960	145.959	-0.55692	0.0431248	0.999965
ENSBTAG00000020318	311.319	-0.349439	0.0432558	0.999965	DBNDD1
ENSBTAG00000018247	574.231	-0.197941	0.043375	0.999965	OCRL
ENSBTAG00000014204	901.56	-0.193116	0.0434267	0.999965	S100A16
ENSBTAG00000014958	234.345	-0.384735	0.0438835	0.999965	PRKAR2B
ENSBTAG00000014650	172.749	-0.318451	0.0440506	0.999965	NFATC2IP
ENSBTAG00000022681	160.338	-0.419293	0.0440834	0.999965	EOGT
ENSBTAG00000021717	197.525	-0.498354	0.0441993	0.999965	BDKRB2
ENSBTAG00000006832	3742.18	0.166911	0.0448436	0.999965	SLC5A6
ENSBTAG00000018543	4235.75	0.219889	0.0449393	0.999965	VIL1
ENSBTAG00000009513	930.832	0.296274	0.0450461	0.999965	TGFBI
ENSBTAG00000014078	168.433	0.457239	0.0450644	0.999965	IGFBPL1
ENSBTAG00000008353	276.056	-0.825762	0.0452157	0.999965	CDKN1A
ENSBTAG00000005161	1462.14	-0.577084	0.0456319	0.999965	ATP8B2
ENSBTAG00000019076	209.194	-0.35673	0.0457379	0.999965	PAK6
ENSBTAG00000012721	7373.89	0.232033	0.045878	0.999965	HOGA1
ENSBTAG00000001002	192.707	-0.372647	0.0459233	0.999965	TCF7
ENSBTAG00000012659	126.476	-0.48527	0.0459688	0.999965	LRIF1
ENSBTAG00000013662	125.921	-0.367584	0.0463137	0.999965	COL8A1
ENSBTAG00000004860	551.089	0.271838	0.0463496	0.999965	SLC27A6
ENSBTAG00000018402	182.089	-0.35726	0.0469504	0.999965	TSC22D2
ENSBTAG00000000484	948.243	-0.189388	0.0469834	0.999965	HYAL2
ENSBTAG00000012344	5043.75	0.207086	0.0471812	0.999965	RPL26
ENSBTAG00000020047	800.09	0.199826	0.0472963	0.999965	MON1A
ENSBTAG00000011824	700.814	-0.320653	0.047484	0.999965	OGN
ENSBTAG00000046339	359.266	-0.260841	0.0474896	0.999965	VASN
ENSBTAG00000013842	103.332	-0.487602	0.0477045	0.999965	ACTR6
ENSBTAG00000052743	83.1853	0.509235	0.0478229	0.999965
ENSBTAG00000000986	1382.58	0.239031	0.0478793	0.999965	USH1C
ENSBTAG00000009294	322.348	-0.256826	0.0479359	0.999965	DEGS2
ENSBTAG00000010444	1536.98	-0.200552	0.047954	0.999965	ERBB3
ENSBTAG00000000979	1482.34	-0.19603	0.0481073	0.999965	SMIM19
ENSBTAG00000006792	1507.29	-0.172926	0.0481135	0.999965	EHD4
ENSBTAG00000054228	573.194	-0.210813	0.0483442	0.999965
ENSBTAG00000011434	283.376	-0.255981	0.0486627	0.999965	NPR2
ENSBTAG00000000569	357.545	-0.275275	0.048708	0.999965	HES1
ENSBTAG00000015074	5330.23	-1.38723	0.0488153	0.999965	PTGDS
ENSBTAG00000021033	2378.44	0.204046	0.0491564	0.999965	SGK2
ENSBTAG00000011137	657.548	0.229843	0.0493682	0.999965	MORN4
ENSBTAG00000017294	95.3945	-1.80515	0.0495358	0.999965	ORM1
ENSBTAG00000016680	456.148	0.236269	0.0495435	0.999965	PPID
ENSBTAG00000005008	1384.32	-0.237874	0.049599	0.999965	WSB1
ENSBTAG00000021519	240.269	-0.278818	0.0497038	0.999965	CAMLG
ENSBTAG00000049731	474.795	-0.243887	0.0498114	0.999965	ZKSCAN5
ENSBTAG00000006688	92.8513	-0.429672	0.0498816	0.999965	RPS6KL1
ENSBTAG00000033412	170.506	-0.317512	0.0500251	0.999965	B3GLCT
ENSBTAG00000006262	455.106	-0.228273	0.0501008	0.999965	LIMS2
ENSBTAG00000017194	74.854	-0.711614	0.0501259	0.999965	ASPG
ENSBTAG00000000802	102.754	-0.523513	0.0502125	0.999965	LYVE1
ENSBTAG00000038369	143.705	0.414008	0.0502602	0.999965	SULT1C2
ENSBTAG00000034662	60.5255	2.36088	0.0502752	0.999965
ENSBTAG00000011011	200.312	0.349153	0.0503749	0.999965	SSH2
ENSBTAG00000040361	725.458	0.269601	0.0505318	0.999965	LFNG
ENSBTAG00000018993	168.983	-0.385716	0.0506271	0.999965	ITGB7
ENSBTAG00000020352	1945.18	-0.250002	0.0506415	0.999965	PAQR5
ENSBTAG00000004261	2275.38	0.249821	0.0506788	0.999965	SPON2
ENSBTAG00000019748	490.633	-0.354271	0.0509989	0.999965	TASOR
ENSBTAG00000006482	528.308	-0.209385	0.0510879	0.999965	PTCD3
ENSBTAG00000007884	1256.6	-0.207576	0.0511724	0.999965	SREBF1
ENSBTAG00000017135	755.554	-0.29457	0.0513849	0.999965	CTSS
ENSBTAG00000018843	49.8018	-1.09105	0.051616	0.999965	SERPINA1
ENSBTAG00000052791	770.187	-0.225503	0.0517272	0.999965	JUND
ENSBTAG00000011590	249.513	-0.282641	0.0518326	0.999965	GLIPR1
ENSBTAG00000014752	640.864	-0.32662	0.0518344	0.999965	AKAP11
ENSBTAG00000000604	18036.6	0.300865	0.0519276	0.999965	GPNMB
ENSBTAG00000018342	349.903	-0.236497	0.0520051	0.999965	TJP3
ENSBTAG00000045727	649.003	0.353896	0.0520613	0.999965	EPPK1
ENSBTAG00000034147	254.761	-0.431963	0.0521771	0.999965	OLFML2B
ENSBTAG00000017122	1068.47	-0.230617	0.0522021	0.999965	HSPG2
ENSBTAG00000015930	1251.03	0.194985	0.052229	0.999965	DNAL1
ENSBTAG00000051540	254.34	0.295895	0.0523016	0.999965	FNDC5
ENSBTAG00000003820	324.352	-0.265271	0.0525093	0.999965	GRAMD1A
ENSBTAG00000043959	311.294	0.282976	0.0526093	0.999965	PDGFC
ENSBTAG00000016235	274.743	-0.305214	0.0528495	0.999965	RNASEH1
ENSBTAG00000002052	1571.96	-0.153727	0.0529685	0.999965	PLOD1
ENSBTAG00000052233	110.498	-1.79677	0.0530411	0.999965
ENSBTAG00000054545	1260.91	-0.257421	0.0532388	0.999965	RNF11
ENSBTAG00000005958	160.554	-0.422846	0.0532979	0.999965	PTK2B
ENSBTAG00000006676	148.112	-0.33754	0.0533084	0.999965	FIBIN
ENSBTAG00000052808	241.175	0.270154	0.0534674	0.999965
ENSBTAG00000014265	1845.66	-0.195548	0.0534754	0.999965	SREBF2
ENSBTAG00000006720	450.41	-0.247475	0.0537889	0.999965	GJA5
ENSBTAG00000005675	1223.4	-0.216317	0.0537907	0.999965	SLC44A4
ENSBTAG00000055252	592.842	-0.201264	0.0540338	0.999965	UBE2E1
ENSBTAG00000020573	219.173	-0.350923	0.0541561	0.999965	SCUBE2
ENSBTAG00000046552	6117.86	0.191626	0.0544961	0.999965	GGACT
ENSBTAG00000004422	311.65	0.252484	0.0546232	0.999965	ALG14
ENSBTAG00000009477	214.739	0.302954	0.054925	0.999965	PIR
ENSBTAG00000006837	172.792	-0.380382	0.0549681	0.999965	UBA6
ENSBTAG00000002917	496.681	-0.20931	0.055096	0.999965	PRKAG2
ENSBTAG00000003553	958.961	-0.253459	0.0554086	0.999965	ZFP36L2
ENSBTAG00000018239	80.518	-0.439865	0.0554895	0.999965	DNAJC27
ENSBTAG00000003804	863.314	-0.170692	0.0555457	0.999965	SCCPDH
ENSBTAG00000001457	158.601	-0.366733	0.0557914	0.999965	TMEM267
ENSBTAG00000051269	84.8898	-0.417813	0.0561111	0.999965
ENSBTAG00000022991	90.5569	-0.48799	0.0562414	0.999965	NBEA
ENSBTAG00000003434	598.541	0.289279	0.0564316	0.999965	CERS4
ENSBTAG00000017060	221.741	-0.365855	0.0565097	0.999965	ITGB2
ENSBTAG00000031707	186.643	-0.34667	0.0565831	0.999965	FRMD6
ENSBTAG00000020705	109.247	0.383617	0.0569425	0.999965	PRSS12
ENSBTAG00000017442	85.8013	0.517783	0.0569437	0.999965	CDO1
ENSBTAG00000008330	426.32	-0.242032	0.0569454	0.999965	RNF19B
ENSBTAG00000012804	605.559	-0.230947	0.0570182	0.999965	REEP5
ENSBTAG00000005178	282.53	0.262538	0.0570315	0.999965	MMAB
ENSBTAG00000000546	449.644	-0.292318	0.0571637	0.999965	TOB1
ENSBTAG00000010059	122.006	-0.39072	0.0571875	0.999965	C8H9orf72
ENSBTAG00000046775	846.951	0.184314	0.0572694	0.999965	MAN1B1
ENSBTAG00000008062	405.886	-0.23909	0.057427	0.999965	DMRT2
ENSBTAG00000016298	1792.34	-0.255472	0.0576604	0.999965	TM9SF3
ENSBTAG00000020439	1053.7	0.193697	0.0576815	0.999965	BUD31
ENSBTAG00000011994	1063.78	0.195781	0.057729	0.999965	NDEL1
ENSBTAG00000003822	184.716	-0.357995	0.0577638	0.999965	CROCC
ENSBTAG00000046263	494.069	0.301671	0.0577872	0.999965	ADAMTSL5
ENSBTAG00000045582	954.73	-0.168898	0.0578256	0.999965	ARPC5
ENSBTAG00000003068	731.059	-0.305701	0.0578886	0.999965	MSMO1
ENSBTAG00000018010	172.982	-0.477971	0.0583209	0.999965	ABCA4
ENSBTAG00000005078	1586.29	0.183502	0.0585827	0.999965	UCHL1
ENSBTAG00000018509	310.147	-0.239668	0.058655	0.999965	ETNK2
ENSBTAG00000001610	987.215	-0.224954	0.0588529	0.999965	SLC4A1
ENSBTAG00000047605	230.179	0.31592	0.0589156	0.999965
ENSBTAG00000021215	3040.72	-0.164068	0.0590025	0.999965	VWA5A
ENSBTAG00000018540	2698.03	-0.273969	0.0590842	0.999965	NOX4
ENSBTAG00000015607	476.331	-0.302293	0.0591477	0.999965	ERMP1
ENSBTAG00000054572	635.791	0.225144	0.0593037	0.999965	PEG3
ENSBTAG00000010998	506.07	-0.223459	0.0593843	0.999965	CFLAR
ENSBTAG00000006069	200.599	-0.381298	0.0594376	0.999965	CAPS
ENSBTAG00000000898	147.058	-0.419913	0.0597128	0.999965	F2RL2
ENSBTAG00000010562	1312.03	-0.181231	0.0597329	0.999965	CD34
ENSBTAG00000001021	4544.09	0.24647	0.0598449	0.999965	CYP1A1
ENSBTAG00000011909	542.981	-0.210532	0.0599204	0.999965	ACVR1
ENSBTAG00000006052	141.131	-0.34766	0.0601101	0.999965	PLCD3
ENSBTAG00000018966	94.7314	-0.456947	0.0602889	0.999965	PLCE1
ENSBTAG00000015336	473.09	-0.21078	0.0603622	0.999965	PRUNE1
ENSBTAG00000005183	394.177	-0.219844	0.0604052	0.999965	MVK
ENSBTAG00000021130	313.682	-0.23486	0.0604803	0.999965	MFSD10
ENSBTAG00000001508	234.712	-0.285434	0.060515	0.999965	SH3RF1
ENSBTAG00000018569	506.637	-0.303641	0.0607941	0.999965	CUL4B
ENSBTAG00000012447	1890.76	-0.265631	0.0609366	0.999965	PPP1CB
ENSBTAG00000008817	342.262	-0.256702	0.0611462	0.999965	LAMA4
ENSBTAG00000002485	8957.06	0.191495	0.0612514	0.999965	TNS1
ENSBTAG00000020887	114.019	0.413376	0.0612882	0.999965	CACNA1E
ENSBTAG00000017665	12167.5	0.252256	0.0616758	0.999965	DHRS4
ENSBTAG00000013915	108.774	-0.380532	0.0617711	0.999965	DSN1
ENSBTAG00000011209	160.53	-0.381115	0.0619105	0.999965	SYT11
ENSBTAG00000018046	721.47	-0.308189	0.0620326	0.999965	B3GNT2
ENSBTAG00000008849	752.547	-0.217147	0.0620959	0.999965	SORT1
ENSBTAG00000004286	126.511	-0.374972	0.0621545	0.999965	CDC45
ENSBTAG00000018877	419.571	-0.228955	0.0623374	0.999965	PDIA5
ENSBTAG00000000473	133.97	-0.356453	0.0623524	0.999965	ATP10D
ENSBTAG00000049297	154.253	0.391674	0.0623663	0.999965
ENSBTAG00000003276	163.397	0.354704	0.0624705	0.999965	PRKCH
ENSBTAG00000020634	474.353	-0.215372	0.0625143	0.999965	FBXO7
ENSBTAG00000009888	196.75	-0.399062	0.0625986	0.999965	DRAM2
ENSBTAG00000021934	1130.01	0.302994	0.063023	0.999965	RETSAT
ENSBTAG00000014858	518.736	-0.222256	0.0630509	0.999965	PRPSAP2
ENSBTAG00000019061	141.042	-0.323718	0.063141	0.999965	ELF4
ENSBTAG00000006776	718.635	0.226166	0.0631621	0.999965	KIAA0930
ENSBTAG00000005498	299.784	-0.331601	0.063595	0.999965	SQLE
ENSBTAG00000013674	97.6465	-0.393812	0.0637542	0.999965	EDNRA
ENSBTAG00000047061	259.185	-0.253926	0.0637945	0.999965	NDOR1
ENSBTAG00000006601	92.926	-0.409164	0.063882	0.999965	KSR1
ENSBTAG00000014685	735.625	-0.182371	0.0639005	0.999965	HPRT1
ENSBTAG00000008109	1409.79	-0.251601	0.063996	0.999965	TMEM97
ENSBTAG00000003033	322.853	-1.73958	0.0641619	0.999965	GADD45G
ENSBTAG00000045500	244.537	-0.30071	0.0642646	0.999965	SGSM2
ENSBTAG00000026716	293.454	-0.367819	0.0644347	0.999965	IBTK
ENSBTAG00000002941	264.49	-0.280506	0.0646973	0.999965	FES
ENSBTAG00000003840	423.587	-0.244413	0.0647471	0.999965	GUCY1B1
ENSBTAG00000012851	820.636	-0.289127	0.0648122	0.999965	SLC5A1
ENSBTAG00000008438	368.189	-0.337414	0.064946	0.999965	ARFIP1
ENSBTAG00000018169	238.275	-0.283548	0.0651269	0.999965	ITGB4
ENSBTAG00000009583	5172.64	0.216352	0.0651737	0.999965	SLC22A2
ENSBTAG00000050967	1292.19	0.219731	0.0652833	0.999965	AADAT
ENSBTAG00000021746	2003.53	-0.209972	0.065317	0.999965	ANXA5
ENSBTAG00000010234	1480.15	0.282364	0.0653968	0.999965	DHRS1
ENSBTAG00000044125	89.4993	-0.405418	0.0654252	0.999965
ENSBTAG00000020496	1925.64	-0.174344	0.0655157	0.999965	C23H6orf62
ENSBTAG00000006657	327.257	-0.278393	0.0656406	0.999965	ZDHHC8
ENSBTAG00000031044	146.834	-0.49342	0.0657867	0.999965	MIGA1
ENSBTAG00000031752	1650.28	0.175367	0.0658639	0.999965	TMEM256
ENSBTAG00000005373	3750.21	-0.167591	0.0659469	0.999965	TPM1
ENSBTAG00000018833	250.244	-0.270749	0.0661999	0.999965	SVOP
ENSBTAG00000012182	468.405	0.304435	0.0662724	0.999965	DIRAS3
ENSBTAG00000031682	180.911	0.384528	0.0663149	0.999965	ZNF484
ENSBTAG00000014502	197.753	-0.278031	0.0667542	0.999965	BRAT1
ENSBTAG00000002966	1273.7	-0.459493	0.0668397	0.999965	DNAJC13
ENSBTAG00000045862	140.723	-0.315069	0.0670014	0.999965	FERMT3
ENSBTAG00000006928	3221.92	-0.213041	0.0671	0.999965	OAT
ENSBTAG00000009080	146.075	-0.41009	0.067229	0.999965	ITGB6
ENSBTAG00000004175	10216.9	0.241227	0.0672563	0.999965	HPD
ENSBTAG00000001775	86.9464	-0.371123	0.0672752	0.999965	RINL
ENSBTAG00000000634	139.597	0.445232	0.067329	0.999965	MLPH
ENSBTAG00000014792	128.529	-0.435521	0.067335	0.999965	MAP4K5
ENSBTAG00000038422	81.1262	0.418583	0.067453	0.999965
ENSBTAG00000017529	225.711	-0.35814	0.0674576	0.999965	CA8
ENSBTAG00000025669	295.781	-0.264768	0.0676486	0.999965	B3GALT4
ENSBTAG00000006296	784.745	-0.208804	0.0678126	0.999965	VMA21
ENSBTAG00000000873	37210.8	0.23333	0.0679545	0.999965	SLC13A3
ENSBTAG00000009786	627.018	-0.340524	0.0683318	0.999965	SCIN
ENSBTAG00000026758	463.079	0.24284	0.0685935	0.999965
ENSBTAG00000007966	1021.58	-0.252723	0.0687337	0.999965
ENSBTAG00000031869	121.111	-0.361863	0.0688223	0.999965	ZSCAN26
ENSBTAG00000003695	904.746	-0.164806	0.0688695	0.999965	WDR45B
ENSBTAG00000047827	3834.1	0.191462	0.0689036	0.999965	RENBP
ENSBTAG00000016260	444.986	-0.330835	0.0691345	0.999965	LRRK2
ENSBTAG00000016149	322.704	0.35317	0.0691778	0.999965	C9
ENSBTAG00000047138	293.4	-0.297963	0.0692087	0.999965	AVPR2
ENSBTAG00000008936	688.261	0.24083	0.0693449	0.999965	ABCC2
ENSBTAG00000053755	1322.6	0.1855	0.0694076	0.999965	TMA7
ENSBTAG00000004476	1461.54	0.229694	0.0694269	0.999965	ADHFE1
ENSBTAG00000015974	163.975	-0.351892	0.0697976	0.999965	FLVCR1
ENSBTAG00000017051	2675.83	0.178447	0.0699029	0.999965	ACP6
ENSBTAG00000040006	1429.22	-0.165188	0.0699729	0.999965	SRSF3
ENSBTAG00000015155	285.544	-0.237796	0.0699791	0.999965	HACD3
ENSBTAG00000018638	278.183	-0.31118	0.0701085	0.999965	CC2D2A
ENSBTAG00000009983	1894.7	-0.265686	0.0706318	0.999965	KIF23
ENSBTAG00000006674	5247.33	0.241833	0.0706347	0.999965	SLC13A1
ENSBTAG00000000483	373.472	-0.230639	0.0706596	0.999965	HYAL1
ENSBTAG00000015582	4568.24	0.236446	0.070698	0.999965	HMOX1
ENSBTAG00000011382	11870.8	0.212676	0.070842	0.999965	SLC9A3R1
ENSBTAG00000011839	448.542	-0.336427	0.0708896	0.999965	HMGCS1
ENSBTAG00000036078	1132.1	-0.184188	0.0711705	0.999965	EMP1
ENSBTAG00000052577	309.421	0.716354	0.0712648	0.999965
ENSBTAG00000000565	177.48	-0.425602	0.071368	0.999965	RFX7
ENSBTAG00000003166	516.488	-0.200631	0.0713863	0.999965	AXL
ENSBTAG00000018225	837.978	-0.251976	0.0715273	0.999965	SIPA1L3
ENSBTAG00000013456	204.939	0.38214	0.0715889	0.999965	TMEM207
ENSBTAG00000003160	702.489	-0.173149	0.0717196	0.999965	LRCH4
ENSBTAG00000017866	312.11	-0.377842	0.0719018	0.999965	CD36
ENSBTAG00000013235	1446.55	-0.189526	0.0719461	0.999965	TINAGL1
ENSBTAG00000005419	9091.24	0.247978	0.0719972	0.999965	AOC1
ENSBTAG00000018238	875	-0.238894	0.0720145	0.999965	ABTB1
ENSBTAG00000012594	1569.74	-0.250443	0.0723037	0.999965	MRPS6
ENSBTAG00000017564	1811.05	-0.166321	0.0723335	0.999965	CGN
ENSBTAG00000017151	277.414	0.259223	0.0725864	0.999965	SH3TC2
ENSBTAG00000023028	107.913	-0.35708	0.0725931	0.999965	WDFY4
ENSBTAG00000011784	96.4125	-0.375598	0.0727676	0.999965	FGR
ENSBTAG00000001110	396.938	-0.226706	0.0730609	0.999965	SLC16A5
ENSBTAG00000012432	780.748	-0.222335	0.0731277	0.999965	FDFT1
ENSBTAG00000010529	154.653	-0.336326	0.0731771	0.999965	FZD6
ENSBTAG00000015304	108.777	-0.394315	0.0734447	0.999965	ANXA9
ENSBTAG00000005738	199.236	-0.3714	0.073791	0.999965	ATP8B1
ENSBTAG00000000489	144.053	-0.312667	0.0744562	0.999965	WDR54
ENSBTAG00000006767	634.719	0.200863	0.074518	0.999965	MRPL13
ENSBTAG00000016908	425.573	0.246855	0.0745235	0.999965	METTL1
ENSBTAG00000001607	323.791	-0.288849	0.0745311	0.999965	TMEM41B
ENSBTAG00000012338	5006.34	0.210227	0.0748062	0.999965	FAH
ENSBTAG00000020934	1405.14	0.218599	0.0748369	0.999965	SHF
ENSBTAG00000055304	886.487	0.225852	0.0749749	0.999965
ENSBTAG00000048486	175.536	-0.304355	0.0753505	0.999965	IQANK1
ENSBTAG00000008293	130.474	-0.363204	0.075572	0.999965	GPCPD1
ENSBTAG00000005557	1122.32	-0.168734	0.0758082	0.999965	AFDN
ENSBTAG00000013548	174.169	-0.338132	0.0758935	0.999965	GABRE
ENSBTAG00000002069	3641.08	-0.529062	0.0759711	0.999965	BOLA
ENSBTAG00000002843	736.143	0.199499	0.076174	0.999965	ACOT4
ENSBTAG00000000283	439.642	-0.235734	0.0762267	0.999965	CSF1
ENSBTAG00000009293	1874.48	-0.156254	0.0762414	0.999965	EVL
ENSBTAG00000003675	390.789	-0.246179	0.0765232	0.999965	ADGRL1
ENSBTAG00000017537	194.309	-0.283628	0.07676	0.999965	PTGIS
ENSBTAG00000016847	525.129	-0.336582	0.0768458	0.999965	ARL4D
ENSBTAG00000007490	358.094	0.258928	0.0768546	0.999965	SULF2
ENSBTAG00000006934	149.599	-0.416067	0.0769113	0.999965	CYP11A1
ENSBTAG00000053649	94.4469	-0.502042	0.0769834	0.999965	CCL5
ENSBTAG00000007595	499.504	-0.335631	0.0771372	0.999965	BROX
ENSBTAG00000008755	655.539	-0.253435	0.0771583	0.999965	MARCHF7
ENSBTAG00000047756	277.003	-0.229995	0.0771662	0.999965	CNTROB
ENSBTAG00000003225	1879.38	0.157453	0.0772355	0.999965	IMP4
ENSBTAG00000011514	851.527	0.165439	0.0773734	0.999965	MRPL44
ENSBTAG00000003552	366.373	-0.264033	0.0775229	0.999965	MED17
ENSBTAG00000018332	565.866	-0.327209	0.0779346	0.999965	PPTC7
ENSBTAG00000039555	4409.06	0.168547	0.0780174	0.999965
ENSBTAG00000009979	278.454	-0.301084	0.0784229	0.999965	HOXB2
ENSBTAG00000021323	418.164	-0.212943	0.0786171	0.999965	AGFG1
ENSBTAG00000020480	405.832	-0.202507	0.0786813	0.999965	SPTLC2
ENSBTAG00000002651	362.049	0.213261	0.0789371	0.999965	PKP2
ENSBTAG00000022167	744.592	0.184276	0.0794222	0.999965	DERA
ENSBTAG00000001576	1223.24	0.209723	0.0797688	0.999965	TMEM140
ENSBTAG00000000941	2792.7	-0.174831	0.080017	0.999965	PLEKHB2
ENSBTAG00000014471	855.804	-0.225024	0.0801257	0.999965	PALM2
ENSBTAG00000031579	93.2549	-0.446848	0.0802184	0.999965	SGO2
ENSBTAG00000006287	2861.11	-0.554648	0.0803158	0.999965	NEDD9
ENSBTAG00000017456	77.273	-0.44724	0.080433	0.999965	NYAP1
ENSBTAG00000007153	904.618	-0.280547	0.0804624	0.999965	C1QA
ENSBTAG00000048622	346.614	-0.296015	0.080486	0.999965	TMOD3
ENSBTAG00000033248	652.893	-0.18794	0.0804893	0.999965	CDH3
ENSBTAG00000016549	392.626	-0.223235	0.0805474	0.999965	CARMIL1
ENSBTAG00000004432	158.784	-0.368988	0.0805682	0.999965	CHRDL1
ENSBTAG00000016661	135.991	-0.304924	0.0806507	0.999965	USP18
ENSBTAG00000011043	222.596	-0.329269	0.0807098	0.999965	RAC2
ENSBTAG00000007187	233.618	-0.253287	0.0810484	0.999965
ENSBTAG00000016881	8996.41	0.246566	0.0815068	0.999965	ANPEP
ENSBTAG00000008452	235.292	0.392862	0.081523	0.999965	IHH
ENSBTAG00000002606	1291.45	-0.24819	0.081566	0.999965	LGR4
ENSBTAG00000009216	168.6	0.302247	0.0817183	0.999965	HVCN1
ENSBTAG00000011134	1021.97	0.20367	0.081844	0.999965	USE1
ENSBTAG00000000251	3587.27	0.174646	0.0820487	0.999965	ALAD
ENSBTAG00000017680	285.859	-0.245342	0.0820655	0.999965	NOS3
ENSBTAG00000017255	131.43	-0.391728	0.0822229	0.999965	ATAD2B
ENSBTAG00000007272	348.199	-0.270699	0.0823632	0.999965	ATP6V0A2
ENSBTAG00000005572	303.816	-0.221111	0.0823777	0.999965	ZNF205
ENSBTAG00000007390	4910.69	0.148985	0.0824707	0.999965	VAT1
ENSBTAG00000023144	209.953	-0.351202	0.0825607	0.999965	PTPRC
ENSBTAG00000012147	412.172	-0.26137	0.0827389	0.999965	ARRDC1
ENSBTAG00000011667	532.523	0.226484	0.083021	0.999965	PM20D2
ENSBTAG00000009125	79.8436	-0.431991	0.0832101	0.999965	ALDH1A3
ENSBTAG00000008688	926.572	-0.221022	0.083258	0.999965	HEYL
ENSBTAG00000026278	2009.36	-0.22461	0.0833628	0.999965	CLDN4
ENSBTAG00000010236	2580.77	0.184164	0.0833942	0.999965	CIDEB
ENSBTAG00000007763	129.014	-0.34287	0.0835749	0.999965	SLC1A4
ENSBTAG00000019387	267.451	-0.237051	0.083647	0.999965	NIFK
ENSBTAG00000018562	276.909	-0.237155	0.083707	0.999965	TMEM159
ENSBTAG00000013860	975.094	-0.541547	0.0840541	0.999965	GADD45A
ENSBTAG00000000957	217.613	-0.289908	0.0844104	0.999965	CDKN2AIP
ENSBTAG00000007268	104.059	-0.331297	0.0849767	0.999965	F13A1
ENSBTAG00000019526	2735.11	-0.13466	0.0850408	0.999965	CMTM6
ENSBTAG00000010899	463.281	-0.200948	0.0851531	0.999965	TIMP2
ENSBTAG00000039050	95.4539	-0.361146	0.0852263	0.999965	P2RY2
ENSBTAG00000027924	281.669	-0.30322	0.0852607	0.999965	SNX18
ENSBTAG00000009902	2258.16	-0.590135	0.0853211	0.999965	AKR1B1
ENSBTAG00000001992	229.965	-0.38661	0.0855961	0.999965	CYP51A1
ENSBTAG00000003054	659.493	0.284376	0.0855989	0.999965	INSRR
ENSBTAG00000039335	1133.16	-1.11402	0.0856727	0.999965	ARRDC2
ENSBTAG00000018041	1821.14	0.210549	0.0859248	0.999965	ACADSB
ENSBTAG00000012485	1635.14	-1.09595	0.0860997	0.999965	SPOUT1
ENSBTAG00000021815	336.586	-0.250706	0.0861052	0.999965	STARD13
ENSBTAG00000021775	800.34	0.590473	0.0865925	0.999965	SLC4A9
ENSBTAG00000008573	799.552	-0.528357	0.0866879	0.999965	ZFP36
ENSBTAG00000034785	159.135	-0.299757	0.0867096	0.999965	DNAJC15
ENSBTAG00000020218	662.004	0.24416	0.0868308	0.999965	ANXA7
ENSBTAG00000010219	99.6735	-0.338191	0.0870092	0.999965	KRBA1
ENSBTAG00000017020	7755.33	0.167484	0.0872086	0.999965	S100G
ENSBTAG00000000019	3649.72	-0.211996	0.0873404	0.999965	SERINC1
ENSBTAG00000020895	132.087	-0.360084	0.0873745	0.999965	LOXL4
ENSBTAG00000018156	277.863	-0.258405	0.0875868	0.999965	KRTCAP3
ENSBTAG00000020456	1195.35	0.153985	0.087636	0.999965	AGPAT3
ENSBTAG00000016874	1505.5	0.204698	0.0878357	0.999965	DNAJB1
ENSBTAG00000021543	228.947	-0.276737	0.087874	0.999965	MDFIC
ENSBTAG00000012370	11247.9	0.273489	0.0879245	0.999965	MGP
ENSBTAG00000005077	3811.39	0.221782	0.0879412	0.999965	CXCL12
ENSBTAG00000051116	473.737	0.177794	0.0879709	0.999965	C6orf132
ENSBTAG00000053970	333.879	0.233783	0.0880763	0.999965	SOST
ENSBTAG00000038931	131.928	-0.303288	0.0882247	0.999965	TSTD3
ENSBTAG00000051685	290.222	-0.227805	0.0884203	0.999965	C25H7orf50
ENSBTAG00000004269	3736.37	-0.611697	0.0886157	0.999965	SGK1
ENSBTAG00000020070	273.79	-0.24155	0.0891628	0.999965	ABCC3
ENSBTAG00000000526	323.234	0.296451	0.0892057	0.999965	TOPBP1
ENSBTAG00000013369	300.887	0.255538	0.0893784	0.999965	COL14A1
ENSBTAG00000048761	2399.39	-0.171057	0.0894117	0.999965	UBE2D3
ENSBTAG00000006614	165.268	-0.323163	0.0896071	0.999965	TMCC1
ENSBTAG00000047110	2013.92	0.220079	0.0896684	0.999965
ENSBTAG00000003514	136.039	-0.349286	0.0897418	0.999965	HSF4
ENSBTAG00000001814	872.348	-0.156664	0.0897633	0.999965	PLXND1
ENSBTAG00000009615	3370.77	0.213593	0.0897699	0.999965	ANXA2
ENSBTAG00000018395	439.634	-0.212227	0.0898446	0.999965	KIAA1217
ENSBTAG00000002299	65.441	-0.42775	0.0898718	0.999965	SEL1L3
ENSBTAG00000051982	363.74	-0.200454	0.0899123	0.999965
ENSBTAG00000003977	219.413	0.339484	0.0900208	0.999965	SLC52A3
ENSBTAG00000024903	2668.87	0.141601	0.09003	0.999965	KCNJ16
ENSBTAG00000001188	127.334	-0.293964	0.0900508	0.999965	ROM1
ENSBTAG00000006474	1662.09	-0.198683	0.0903242	0.999965	EPCAM
ENSBTAG00000048957	538.728	-0.187926	0.0905087	0.999965
ENSBTAG00000017460	119.185	0.434573	0.0906153	0.999965	PRORSD1
ENSBTAG00000004077	2067.26	-0.164532	0.090829	0.999965	YWHAG
ENSBTAG00000019129	1073.74	0.192845	0.0908947	0.999965	BTD
ENSBTAG00000006630	8952.72	0.183355	0.0912461	0.999965	SLC12A3
ENSBTAG00000006126	1010.64	-0.160307	0.0914184	0.999965	GTF3C1
ENSBTAG00000007101	267.65	-0.820639	0.0916073	0.999965	F3
ENSBTAG00000054162	190.683	-0.301953	0.0916594	0.999965	HOXB8
ENSBTAG00000001941	2142.46	-0.18727	0.0917048	0.999965	SEMA4D
ENSBTAG00000012565	253.013	-0.287109	0.091717	0.999965	PCNX1
ENSBTAG00000043567	10856	0.279892	0.0917486	0.999965
ENSBTAG00000010395	574.492	-0.227909	0.0919351	0.999965	DOCK9
ENSBTAG00000015596	410.554	-0.20609	0.0920138	0.999965	SLCO2B1
ENSBTAG00000000269	140.115	-0.330319	0.0922345	0.999965
ENSBTAG00000021377	645.457	-0.200233	0.0922936	0.999965	S100A14
ENSBTAG00000015509	248.099	-0.290921	0.0923395	0.999965	NAMPT
ENSBTAG00000002214	399.022	0.298063	0.0926778	0.999965	TAT
ENSBTAG00000011000	200.002	-0.244872	0.0928517	0.999965	HDAC10
ENSBTAG00000001595	349.265	-1.16243	0.0928911	0.999965	MT1E
ENSBTAG00000018181	711.216	-0.189737	0.0931725	0.999965	CCDC8
ENSBTAG00000017616	211.969	-0.248103	0.0931736	0.999965	ADSS1
ENSBTAG00000027246	150.931	-0.306425	0.0933037	0.999965	UBD
ENSBTAG00000001692	1004.93	-0.162709	0.0937398	0.999965	NDST1
ENSBTAG00000046841	969.535	-0.563804	0.0938735	0.999965	IRF2BP2
ENSBTAG00000052945	131.136	-0.324184	0.0938996	0.999965	PURB
ENSBTAG00000030930	315.531	-0.225263	0.0940084	0.999965	HMCES
ENSBTAG00000001822	170.141	-0.354749	0.0940354	0.999965	SNX10
ENSBTAG00000012164	896.25	-0.223709	0.094149	0.999965	CP
ENSBTAG00000025410	83.3279	-0.428206	0.0941889	0.999965	EGFL8
ENSBTAG00000038810	773.152	-0.219186	0.0941997	0.999965	SFTA2
ENSBTAG00000045567	131.907	-0.385296	0.0943524	0.999965	PRR15
ENSBTAG00000009174	152.95	0.406174	0.0944221	0.999965	HSD17B14
ENSBTAG00000005285	1240.66	0.175988	0.0944766	0.999965	MRPS33
ENSBTAG00000021310	411.113	-0.199307	0.0944835	0.999965	COL4A4
ENSBTAG00000007213	936.956	-0.1793	0.0946349	0.999965	SIRPA
ENSBTAG00000038195	254.464	-0.269886	0.0952868	0.999965	CD302
ENSBTAG00000004329	133.698	-0.310908	0.0953375	0.999965	RELL1
ENSBTAG00000009121	415.919	-0.36353	0.0953726	0.999965	STAG2
ENSBTAG00000004574	152.34	-0.3511	0.0954787	0.999965	UGT8
ENSBTAG00000014764	2301.43	-0.129459	0.0962772	0.999965	CD9
ENSBTAG00000044040	769.929	0.165123	0.0963895	0.999965	PDAP1
ENSBTAG00000012454	183.349	-0.338954	0.096494	0.999965	SLC35A3
ENSBTAG00000014729	1114.43	0.138266	0.0969132	0.999965	MRPL51
ENSBTAG00000005592	1351.68	0.181316	0.0970775	0.999965	MCOLN1
ENSBTAG00000017512	1109.23	0.194389	0.0972356	0.999965	MAPT
ENSBTAG00000000245	547.166	0.236716	0.0973242	0.999965	NHSL1
ENSBTAG00000007709	422.434	-0.288623	0.0973658	0.999965	SHOC2
ENSBTAG00000001981	359.308	0.289015	0.0977268	0.999965	SLC6A17
ENSBTAG00000020359	565.126	-0.17077	0.0978194	0.999965	PLEKHM1
ENSBTAG00000014661	88.6005	-0.426749	0.0978872	0.999965	CHSY3
ENSBTAG00000008737	430.336	-0.252463	0.0979828	0.999965	DR1
ENSBTAG00000011966	1351.78	-0.165788	0.098105	0.999965	LAMC1
ENSBTAG00000008718	101.579	-0.418436	0.0981758	0.999965	GALNT17
ENSBTAG00000004688	1298.54	-0.200425	0.0982356	0.999965	DHCR24
ENSBTAG00000033326	44556.4	0.199341	0.0982841	0.999965	DPEP1
ENSBTAG00000037775	431.414	0.197542	0.0983017	0.999965
ENSBTAG00000021922	325.281	-0.219145	0.0983237	0.999965	SMAP2
ENSBTAG00000054926	81.8387	-0.437421	0.0983307	0.999965
ENSBTAG00000017242	2512.84	0.443252	0.0985718	0.999965	FADS6
ENSBTAG00000020829	698.22	-0.240528	0.0986362	0.999965	PTPRK
ENSBTAG00000019612	2338.63	-0.204783	0.0987055	0.999965	RNASE4
ENSBTAG00000001060	205.742	-0.290952	0.099156	0.999965	CXCR4
ENSBTAG00000013462	1720.38	-0.156655	0.0992494	0.999965	L1CAM
ENSBTAG00000007754	1995.2	0.166041	0.0993704	0.999965	NDUFA3
ENSBTAG00000000284	341.026	0.30255	0.0993774	0.999965	NAALAD2
ENSBTAG00000005666	145.556	-0.333155	0.0993937	0.999965	LRRC20
ENSBTAG00000026819	773.464	-0.188597	0.0994356	0.999965	HDAC7
ENSBTAG00000017872	185.047	-0.342634	0.0994721	0.999965	ZNF304
ENSBTAG00000015978	481.112	-0.2213	0.0994739	0.999965	ANXA1
ENSBTAG00000015584	393.149	-0.239383	0.0994746	0.999965	BMI1
ENSBTAG00000052151	279.954	-0.300199	0.0995019	0.999965
ENSBTAG00000006054	1515.05	0.133189	0.0995822	0.999965	ACBD4
ENSBTAG00000018073	367.129	-0.206292	0.0996269	0.999965	TSPO
ENSBTAG00000016943	419.465	-0.211361	0.0997936	0.999965	NEK7
ENSBTAG00000014249	5914.92	-0.245583	0.100041	0.999965	IVNS1ABP
ENSBTAG00000013081	952.798	-0.257195	0.100042	0.999965	PSPH
ENSBTAG00000003585	1384.28	-0.171043	0.100068	0.999965	CD47
ENSBTAG00000015595	162.104	-0.265772	0.100234	0.999965	MCM5
ENSBTAG00000014058	185.26	-0.269423	0.10026	0.999965	LDB2
ENSBTAG00000008942	899.253	-0.242596	0.100275	0.999965	NGEF
ENSBTAG00000015991	1772.8	-0.173982	0.100464	0.999965	CDH1
ENSBTAG00000023659	178.544	-0.992687	0.100511	0.999965	MT2A
ENSBTAG00000000199	245.183	-0.264666	0.100535	0.999965	PDP1
ENSBTAG00000005432	319.039	-0.297866	0.100976	0.999965	CAPG
ENSBTAG00000047416	211.44	-0.301047	0.100987	0.999965	HEPH
ENSBTAG00000010492	485.244	-0.220858	0.100999	0.999965	VPS4B
ENSBTAG00000001392	19010.6	0.225202	0.101056	0.999965	RDH16
ENSBTAG00000005989	5771.95	0.242917	0.101722	0.999965	LAP3
ENSBTAG00000021287	546.818	-0.233731	0.101735	0.999965	SLC16A7
ENSBTAG00000027569	505.66	-0.245895	0.101749	0.999965	APBB2
ENSBTAG00000019062	115.546	-0.400346	0.101772	0.999965	FCHSD2
ENSBTAG00000031998	1008.12	-0.173102	0.1019	0.999965	CXCL16
ENSBTAG00000009475	578.679	-0.2288	0.102082	0.999965	PLXDC2
ENSBTAG00000001483	390.322	-0.220138	0.102132	0.999965	SRGAP2
ENSBTAG00000005071	423.708	-0.187092	0.102183	0.999965	SLC49A4
ENSBTAG00000047680	280.56	-0.229323	0.102552	0.999965	IRF7
ENSBTAG00000046357	489.895	-0.212697	0.10262	0.999965	SLC29A3
ENSBTAG00000018936	501.954	-0.195124	0.102876	0.999965	LSS
ENSBTAG00000039581	386.108	-0.207581	0.103038	0.999965	HOXD4
ENSBTAG00000020704	834.287	0.196943	0.10304	0.999965	RAMP3
ENSBTAG00000015043	369.734	-0.197388	0.103109	0.999965	MFNG
ENSBTAG00000033367	1973.07	-0.217825	0.10314	0.999965	DDO
ENSBTAG00000014713	441.578	0.285342	0.103421	0.999965	RARRES1
ENSBTAG00000014388	3784.6	0.180461	0.103496	0.999965	EIF3I
ENSBTAG00000017200	166.709	-0.301152	0.103622	0.999965	RHOJ
ENSBTAG00000015271	273.269	-0.235669	0.103833	0.999965	RIPK2
ENSBTAG00000005715	1101.07	0.224536	0.103843	0.999965	FUOM
ENSBTAG00000016296	12318.3	0.183168	0.104116	0.999965	GPD1
ENSBTAG00000012778	1188.38	-0.151437	0.10416	0.999965	CAPN2
ENSBTAG00000015242	109.385	-0.324642	0.10417	0.999965	SLC18B1
ENSBTAG00000040128	491.695	-0.213798	0.104171	0.999965	FZD4
ENSBTAG00000015968	930.354	0.188856	0.104403	0.999965	ACSF3
ENSBTAG00000001961	102.76	-0.371492	0.104498	0.999965	MAP1B
ENSBTAG00000032534	538.462	-0.198235	0.10474	0.999965	RHOF
ENSBTAG00000040061	370.427	-0.250929	0.104851	0.999965	ZBTB38
ENSBTAG00000019216	3262.71	0.160401	0.104892	0.999965	TUFM
ENSBTAG00000004375	351.67	-0.231733	0.104994	0.999965	ESRP2
ENSBTAG00000043553	375293	0.175765	0.105255	0.999965	GPX3
ENSBTAG00000021026	428.637	-0.186697	0.105321	0.999965	PJA1
ENSBTAG00000015056	1040.34	0.186066	0.105456	0.999965	RBP2
ENSBTAG00000013317	103.27	-0.451644	0.105685	0.999965	RNF168
ENSBTAG00000012088	3560.39	-0.210702	0.106119	0.999965	FBLN1
ENSBTAG00000007152	3678.25	0.132447	0.106266	0.999965	OS9
ENSBTAG00000039820	711.627	-0.210628	0.106298	0.999965	CLDN8
ENSBTAG00000051316	492.35	-0.214263	0.106327	0.999965
ENSBTAG00000000141	838.856	0.187443	0.10648	0.999965	NFU1
ENSBTAG00000031010	945.893	0.196496	0.106538	0.999965	ACAD11
ENSBTAG00000010350	214.086	-0.329853	0.106572	0.999965	USP53
ENSBTAG00000018538	106.895	-0.442961	0.10723	0.999965	CEP70
ENSBTAG00000031553	266.503	-0.21605	0.107266	0.999965	SLC49A3
ENSBTAG00000001460	317.836	-0.267312	0.107323	0.999965	LIN7C
ENSBTAG00000004471	454.863	-0.203582	0.107487	0.999965	ST3GAL6
ENSBTAG00000025929	258.953	0.258601	0.107516	0.999965
ENSBTAG00000020755	121.068	0.39163	0.107675	0.999965	SELP
ENSBTAG00000017753	17700.6	-0.154208	0.107774	0.999965	APP
ENSBTAG00000019915	2372.66	-0.190833	0.107821	0.999965	GSN
ENSBTAG00000050253	402.828	-0.20798	0.107878	0.999965	TRPM3
ENSBTAG00000007106	1798.48	0.182567	0.107891	0.999965	GATD3A
ENSBTAG00000013699	910.695	-0.21829	0.108029	0.999965	TBC1D1
ENSBTAG00000045633	246.861	-0.27468	0.10805	0.999965	AGTR1
ENSBTAG00000020205	109.264	-0.395972	0.108057	0.999965
ENSBTAG00000017366	1033.68	0.546285	0.108085	0.999965	GRB7
ENSBTAG00000005082	655.761	0.172082	0.108181	0.999965	MED21
ENSBTAG00000007842	491.16	-0.324905	0.10826	0.999965	GCLM
ENSBTAG00000008635	4260.92	-0.405877	0.108671	0.999965	SULT1A1
ENSBTAG00000013162	19295.7	0.18542	0.108888	0.999965	HSPA8
ENSBTAG00000034222	205.141	-0.264668	0.108914	0.999965	CAB39L
ENSBTAG00000015885	691.264	0.215398	0.108939	0.999965	PPFIA4
ENSBTAG00000013801	175.454	-0.330915	0.108959	0.999965	PBX1
ENSBTAG00000013749	129.917	-0.313225	0.109039	0.999965	RHOQ
ENSBTAG00000021688	4027.5	0.157902	0.109101	0.999965	FH
ENSBTAG00000011689	2071.53	-0.162214	0.109114	0.999965	LENG8
ENSBTAG00000002357	226.583	-0.243391	0.10913	0.999965	TICAM2
ENSBTAG00000000601	158.64	-0.395704	0.109173	0.999965	COL11A2
ENSBTAG00000019581	397.582	-0.232325	0.109214	0.999965	PLEKHF2
ENSBTAG00000014455	128.613	-0.329993	0.109279	0.999965	PDZD2
ENSBTAG00000015228	10393.9	-0.174974	0.109327	0.999965	CD74
ENSBTAG00000018534	148.751	-0.26843	0.109704	0.999965	ESS2
ENSBTAG00000005115	127.511	-0.294996	0.109764	0.999965	SLC31A2
ENSBTAG00000054952	246.063	0.249216	0.109768	0.999965
ENSBTAG00000014804	1989.87	-0.176931	0.109854	0.999965	HNRNPDL
ENSBTAG00000043550	229277	0.162956	0.110295	0.999965	CYTB
ENSBTAG00000013858	184.012	-0.292151	0.110327	0.999965	C25H16orf72
ENSBTAG00000003038	391.297	-0.210307	0.110553	0.999965	TAP2
ENSBTAG00000049516	3852.43	-0.162118	0.110558	0.999965	ARL6IP1
ENSBTAG00000027464	501.557	0.198215	0.110628	0.999965	FGFRL1
ENSBTAG00000005244	125.3	-0.418651	0.110655	0.999965	RASL11A
ENSBTAG00000019312	472.32	-0.202415	0.110866	0.999965	TFCP2
ENSBTAG00000005413	156.966	-0.276979	0.111202	0.999965	NLRC5
ENSBTAG00000043951	2651.32	0.134636	0.111259	0.999965	IMPA2
ENSBTAG00000001589	2480.8	-0.154494	0.111299	0.999965	TM9SF2
ENSBTAG00000017132	129.86	-0.332315	0.111543	0.999965	TTC22
ENSBTAG00000006504	190.332	-0.285117	0.111585	0.999965	TCHP
ENSBTAG00000005309	80.019	-0.421949	0.111659	0.999965	TGDS
ENSBTAG00000021318	171.684	-0.243294	0.111762	0.999965	SCAMP5
ENSBTAG00000010091	148.257	-0.371173	0.111774	0.999965	ARL6
ENSBTAG00000010664	166.926	-0.285634	0.111892	0.999965	PRKCQ
ENSBTAG00000038079	281.578	-0.208933	0.111917	0.999965	C16H1orf21
ENSBTAG00000048470	388.588	0.662478	0.111975	0.999965	IFITM1
ENSBTAG00000000668	2096.98	0.126346	0.112131	0.999965	SLC22A5
ENSBTAG00000031184	190.042	-0.271392	0.112275	0.999965	CDKN1C
ENSBTAG00000012290	720.424	-0.152047	0.112495	0.999965	SCNN1B
ENSBTAG00000008470	154.595	-0.370936	0.112555	0.999965	MPHOSPH9
ENSBTAG00000009451	170.987	-0.257398	0.112697	0.999965	JDP2
ENSBTAG00000054808	389.991	-1.19942	0.112802	0.999965	MT1A
ENSBTAG00000051698	231.408	1.63304	0.112832	0.999965
ENSBTAG00000049306	3348.74	0.138573	0.11285	0.999965	MSRB1
ENSBTAG00000040055	765.954	-0.254215	0.113023	0.999965	CAB39
ENSBTAG00000011874	1128.72	-1.35008	0.113278	0.999965	TMEM252
ENSBTAG00000024255	19068.9	0.210189	0.113294	0.999965	UOX
ENSBTAG00000020861	355.004	-0.215662	0.113334	0.999965	CHAMP1
ENSBTAG00000034005	114.211	-0.295073	0.113434	0.999965	ZNF35
ENSBTAG00000015719	197.862	-0.245927	0.113617	0.999965	PIGF
ENSBTAG00000006686	1235.42	-0.202794	0.113659	0.999965	NPNT
ENSBTAG00000000385	354.878	-0.213782	0.113773	0.999965	ZBTB18
ENSBTAG00000045931	845.633	-0.20708	0.113894	0.999965	MAGT1
ENSBTAG00000008110	1068.67	0.13917	0.113907	0.999965	IFT20
ENSBTAG00000019870	252.664	-1.36769	0.114059	0.999965	SLC14A1
ENSBTAG00000017863	346.542	-0.292267	0.114093	0.999965	SRGN
ENSBTAG00000006640	139.394	-0.319733	0.114206	0.999965	RB1
ENSBTAG00000009912	497.259	-0.250391	0.11429	0.999965	PAN3
ENSBTAG00000021663	183.03	0.260556	0.114401	0.999965	SMIM8
ENSBTAG00000005397	2654.78	-0.203376	0.114455	0.999965	CD46
ENSBTAG00000008079	476.248	-0.197623	0.114502	0.999965	NRBP2
ENSBTAG00000010482	778.249	-0.212371	0.11468	0.999965	PITPNM1
ENSBTAG00000018043	161.208	-0.30096	0.114914	0.999965	LCAT
ENSBTAG00000020539	244.581	-0.241915	0.115206	0.999965	CHPF
ENSBTAG00000008645	1847.15	0.130651	0.115273	0.999965	ESRRA
ENSBTAG00000002362	221.259	-0.773311	0.115859	0.999965	APOLD1
ENSBTAG00000021829	172.741	-0.24672	0.116078	0.999965	GM2A
ENSBTAG00000008419	773.088	0.175157	0.116312	0.999965	PDE2A
ENSBTAG00000038865	913.764	0.146375	0.116614	0.999965	TCEA3
ENSBTAG00000009736	901.091	-0.150471	0.11695	0.999965	CDC42BPG
ENSBTAG00000033041	416.513	-0.203957	0.117212	0.999965	YIPF4
ENSBTAG00000050808	484.628	0.634744	0.117228	0.999965	CPLX1
ENSBTAG00000004653	800.338	-0.14404	0.117387	0.999965	ADGRA3
ENSBTAG00000016656	155.374	-0.324038	0.117768	0.999965	PARP14
ENSBTAG00000020123	3585.4	0.162282	0.117953	0.999965	AUP1
ENSBTAG00000021505	633.1	-0.242798	0.118023	0.999965	USP36
ENSBTAG00000000455	492.226	-0.227365	0.118081	0.999965	CREBZF
ENSBTAG00000002782	2542	0.122566	0.118094	0.999965	ZC3H7B
ENSBTAG00000011913	180.475	-0.251121	0.118168	0.999965	CKAP4
ENSBTAG00000008313	553.399	-0.52514	0.118247	0.999965	KLF15
ENSBTAG00000052632	177.735	0.27251	0.118297	0.999965	TGIF2
ENSBTAG00000046121	171.626	-0.387573	0.118686	0.999965
ENSBTAG00000007931	136.908	-0.326372	0.118692	0.999965	SLC38A6
ENSBTAG00000024643	301.471	-0.270138	0.118704	0.999965	VEPH1
ENSBTAG00000039591	316.934	-0.236783	0.118805	0.999965	TMEM167A
ENSBTAG00000024663	1868.62	0.146891	0.118808	0.999965	LAD1
ENSBTAG00000012500	1081.17	-0.180213	0.119156	0.999965	RARA
ENSBTAG00000020457	273.949	-0.27949	0.119358	0.999965	TGFB1
ENSBTAG00000035265	421.817	-0.187003	0.119517	0.999965	TMEM192
ENSBTAG00000017964	371.06	0.18636	0.119646	0.999965	LRRC51
ENSBTAG00000017710	16442.7	0.183753	0.120007	0.999965	ECHS1
ENSBTAG00000011446	92.3142	-0.383338	0.120019	0.999965	SEMA7A
ENSBTAG00000020053	91.0993	-0.379475	0.120049	0.999965	ZEB1
ENSBTAG00000007605	3675.68	0.127795	0.120164	0.999965	FKBP4
ENSBTAG00000008147	164.205	-0.327314	0.12019	0.999965	MICAL1
ENSBTAG00000006048	816.918	0.22681	0.120249	0.999965	DCAKD
ENSBTAG00000010419	229.499	-0.241086	0.120265	0.999965	CYP2R1
ENSBTAG00000020900	281.736	0.316105	0.120463	0.999965	RPUSD4
ENSBTAG00000037465	185.763	-0.26562	0.120602	0.999965	TRIM34
ENSBTAG00000015195	810.486	-0.14543	0.12085	0.999965	NPC1
ENSBTAG00000001462	228.745	0.227378	0.120919	0.999965	FLT4
ENSBTAG00000000406	135.081	0.305525	0.121137	0.999965	GPATCH4
ENSBTAG00000005916	185.551	-0.263049	0.121215	0.999965	ADNP2
ENSBTAG00000002706	2755.63	0.168784	0.12122	0.999965	GSTZ1
ENSBTAG00000003661	192.902	-0.252098	0.121402	0.999965
ENSBTAG00000015625	1423.9	-0.154147	0.121772	0.999965	DCTN4
ENSBTAG00000010447	156.68	-0.294277	0.121809	0.999965	LSP1
ENSBTAG00000006843	135.019	-0.337099	0.121816	0.999965	UTP15
ENSBTAG00000009417	1176.91	-0.508457	0.121836	0.999965	ZFAND5
ENSBTAG00000053073	80.5699	-0.325321	0.121873	0.999965
ENSBTAG00000007920	209.06	-0.241927	0.1219	0.999965	PANK2
ENSBTAG00000011397	816.286	0.172047	0.121915	0.999965	UNC13B
ENSBTAG00000002302	2894.33	0.149031	0.122181	0.999965	CD59
ENSBTAG00000048048	75.9202	-0.644239	0.122212	0.999965
ENSBTAG00000005694	2209.02	-0.127147	0.122476	0.999965	TMED10
ENSBTAG00000020414	415.587	0.191445	0.122508	0.999965	DHX37
ENSBTAG00000033010	225.666	-0.23666	0.122588	0.999965	TTC27
ENSBTAG00000000625	167.671	0.273021	0.122683	0.999965	SMAD6
ENSBTAG00000013863	983.969	-0.521753	0.122741	0.999965	DUSP1
ENSBTAG00000009607	677.678	-0.196993	0.122743	0.999965	LARGE2
ENSBTAG00000013708	1069.31	0.155101	0.122783	0.999965	SNX8
ENSBTAG00000009055	141.394	-0.297883	0.123074	0.999965	RNF144B
ENSBTAG00000015487	468.453	-0.17031	0.123144	0.999965	KDM4B
ENSBTAG00000010297	1983.87	0.160966	0.123304	0.999965	DHRS11
ENSBTAG00000011187	370.059	-0.206182	0.123331	0.999965	FAM13A
ENSBTAG00000014558	223.842	-0.27843	0.123437	0.999965	DDX21
ENSBTAG00000003693	2392.11	-0.132051	0.123487	0.999965	SUN2
ENSBTAG00000000490	210.814	-0.232934	0.123911	0.999965	RTKN
ENSBTAG00000023907	1869.4	-0.117176	0.123948	0.999965	COL18A1
ENSBTAG00000018848	283.797	-0.279369	0.12426	0.999965	FBXL3
ENSBTAG00000023429	487.112	-0.259228	0.124275	0.999965	PLS1
ENSBTAG00000015980	663.824	-0.206401	0.124338	0.999965	FASN
ENSBTAG00000019707	463.217	-0.174335	0.124501	0.999965	GATA2
ENSBTAG00000048151	353.961	-0.269759	0.124559	0.999965	PRPF40A
ENSBTAG00000018667	991.554	0.20782	0.12469	0.999965	RCL1
ENSBTAG00000006785	282.433	-0.200671	0.125291	0.999965	ARF2
ENSBTAG00000001510	132.635	-0.343947	0.1253	0.999965	CDK17
ENSBTAG00000011135	312.432	0.193666	0.125366	0.999965	OCEL1
ENSBTAG00000004374	885.466	0.161379	0.125433	0.999965	CNPY2
ENSBTAG00000007315	691.459	0.150693	0.125581	0.999965	LARS2
ENSBTAG00000007189	342.035	-0.239702	0.125764	0.999965	RCHY1
ENSBTAG00000002376	819.624	-0.175522	0.125952	0.999965	PPIL1
ENSBTAG00000019750	180.147	-0.313389	0.126125	0.999965	TMEM106B
ENSBTAG00000012007	528.069	0.292899	0.126129	0.999965	SOCS2
ENSBTAG00000016465	598.989	-0.219931	0.126338	0.999965	DHCR7
ENSBTAG00000018752	240.001	-0.320219	0.126413	0.999965	SUZ12
ENSBTAG00000003185	263.527	-0.229756	0.126829	0.999965	ASAP1
ENSBTAG00000015590	120.078	-0.327923	0.126849	0.999965	CILK1
ENSBTAG00000002559	31279.6	0.231143	0.126994	0.999965	MIOX
ENSBTAG00000004929	770.403	-0.228395	0.127216	0.999965	C20H5orf51
ENSBTAG00000031631	224.789	0.311725	0.127224	0.999965	C1QTNF12
ENSBTAG00000003418	2261	-0.138059	0.127722	0.999965	MSN
ENSBTAG00000016152	9625.57	0.164949	0.127785	0.999965	DAB2
ENSBTAG00000010361	308.486	0.201198	0.127925	0.999965	DLL4
ENSBTAG00000037413	916.538	-0.139482	0.128191	0.999965	TMEM164
ENSBTAG00000012433	93.6433	-0.339089	0.128249	0.999965	DENND1B
ENSBTAG00000018316	119.139	-0.296175	0.128471	0.999965	ZMYND15
ENSBTAG00000006955	461.993	-0.169224	0.128534	0.999965	CPNE1
ENSBTAG00000021048	1329.18	0.138759	0.128601	0.999965	ADM
ENSBTAG00000052698	290.708	-0.276593	0.128618	0.999965
ENSBTAG00000011327	1708.76	-0.227179	0.128643	0.999965	OLFML3
ENSBTAG00000004643	433.703	-0.243255	0.128658	0.999965	WASL
ENSBTAG00000031941	3826.56	0.175168	0.128673	0.999965	PEPD
ENSBTAG00000020648	710.914	0.159456	0.12875	0.999965	SCFD2
ENSBTAG00000018050	653.913	-0.200343	0.128807	0.999965	CDR2
ENSBTAG00000003362	5259.79	0.188781	0.129268	0.999965	HSP90B1
ENSBTAG00000019345	192.541	-0.268255	0.129763	0.999965	RFK
ENSBTAG00000006383	1231.62	1.33078	0.129849	0.999965
ENSBTAG00000032996	653.986	-0.172341	0.13001	0.999965	P4HA1
ENSBTAG00000030973	881.702	0.155566	0.130137	0.999965	TUBA1D
ENSBTAG00000027728	338.34	-0.260453	0.130227	0.999965	NUDT12
ENSBTAG00000019130	183.368	-0.245038	0.130295	0.999965	FAM149B1
ENSBTAG00000049002	145.896	-0.281709	0.130434	0.999965	C1D
ENSBTAG00000017482	743.681	-0.164663	0.130456	0.999965	ISYNA1
ENSBTAG00000045604	303.872	0.250313	0.130879	0.999965	TTC9
ENSBTAG00000051224	3749.58	0.155177	0.131497	0.999965	ARSD
ENSBTAG00000021838	181.253	-0.250151	0.131506	0.999965	ESRP1
ENSBTAG00000013227	194.891	-0.26685	0.131725	0.999965	SNAI2
ENSBTAG00000037449	5283.58	0.193605	0.131766	0.999965	ACSM5
ENSBTAG00000000750	115.201	-0.318931	0.132169	0.999965	MSL2
ENSBTAG00000006420	527.681	-0.279024	0.132201	0.999965	BMPR2
ENSBTAG00000017490	76.549	-0.444559	0.13223	0.999965	PLD1
ENSBTAG00000054688	105.28	0.337894	0.132326	0.999965	SOX7
ENSBTAG00000001927	629.254	0.185636	0.13262	0.999965	ATP6V1C2
ENSBTAG00000011437	809.966	-0.954608	0.132752	0.999965
ENSBTAG00000004902	609.402	-0.197786	0.133052	0.999965	INTS8
ENSBTAG00000021073	166.626	0.297611	0.133056	0.999965	KIAA1549
ENSBTAG00000020166	800.463	-0.141238	0.133262	0.999965	ZNFX1
ENSBTAG00000002378	13799	0.186567	0.133385	0.999965	NUCB1
ENSBTAG00000025516	536.735	-0.163791	0.133728	0.999965	GNL1
ENSBTAG00000004120	619.344	0.147863	0.133761	0.999965	HEMK1
ENSBTAG00000007939	319.558	-0.249585	0.133876	0.999965	CHMP2B
ENSBTAG00000001835	226.206	-0.324681	0.134014	0.999965	GJA1
ENSBTAG00000008124	1570.65	0.191868	0.134092	0.999965	GK
ENSBTAG00000008103	3953.84	-0.181849	0.134341	0.999965	ALDH1A1
ENSBTAG00000011498	89.547	-0.371266	0.134583	0.999965	ZNF184
ENSBTAG00000014032	1686.68	0.131251	0.1346	0.999965	EIF3H
ENSBTAG00000004356	690.884	-0.163151	0.134811	0.999965	ROBO4
ENSBTAG00000006130	603.386	-0.14991	0.13483	0.999965	CLEC14A
ENSBTAG00000031441	269.652	-0.234561	0.134858	0.999965	FXYD5
ENSBTAG00000016229	434.908	-0.301614	0.13503	0.999965	KLF9
ENSBTAG00000014091	333.766	-0.218461	0.135099	0.999965	ARHGEF3
ENSBTAG00000011534	165.544	-0.263108	0.13523	0.999965	RAMP1
ENSBTAG00000014158	395.792	-0.294533	0.135691	0.999965	CCNT2
ENSBTAG00000007331	84.2242	-0.412023	0.135814	0.999965	PLOD2
ENSBTAG00000019552	2280.12	-0.125285	0.136121	0.999965	PGRMC1
ENSBTAG00000010496	233.3	0.777558	0.136153	0.999965	STAG3
ENSBTAG00000012898	1805.56	0.12495	0.136365	0.999965	RPS27L
ENSBTAG00000001741	489.33	-0.162866	0.136562	0.999965	DLGAP4
ENSBTAG00000009506	2515.5	0.187895	0.136594	0.999965	NAGA
ENSBTAG00000033621	145.15	-0.271456	0.136814	0.999965	SMCO4
ENSBTAG00000000160	3380.63	0.202781	0.137156	0.999965	CBS
ENSBTAG00000014687	254.719	-0.197797	0.137678	0.999965	TP53I13
ENSBTAG00000000275	427.629	-0.177298	0.137679	0.999965	PARP11
ENSBTAG00000040116	1062.95	-0.183432	0.137909	0.999965	H1-10
ENSBTAG00000051210	3429.97	-0.196252	0.137953	0.999965	GSTP1
ENSBTAG00000022114	91.7415	-0.33359	0.137986	0.999965	TMEM65
ENSBTAG00000020894	5276.01	-0.144034	0.13805	0.999965	LAPTM4A
ENSBTAG00000024162	200.431	-0.223859	0.138144	0.999965	SLC19A1
ENSBTAG00000008774	101.163	-0.303927	0.138201	0.999965	UROC1
ENSBTAG00000013046	2841.78	0.128248	0.138289	0.999965	MPP1
ENSBTAG00000014906	383.363	-0.682462	0.138423	0.999965	VCAN
ENSBTAG00000018725	454.003	-0.185291	0.138433	0.999965	FBLIM1
ENSBTAG00000000204	265.116	-0.19344	0.138704	0.999965	TMEM268
ENSBTAG00000021381	256.783	0.229423	0.138894	0.999965	DAAM2
ENSBTAG00000013641	1974.24	-0.469569	0.138952	0.999965	BAG3
ENSBTAG00000001161	196.794	-0.305329	0.139024	0.999965	SINHCAF
ENSBTAG00000017783	355.278	-0.209542	0.139384	0.999965	TSPYL2
ENSBTAG00000000764	674.958	-0.145114	0.139401	0.999965	GIPC1
ENSBTAG00000014295	808.49	-0.194906	0.13972	0.999965	CAPZA1
ENSBTAG00000006894	105.689	0.356476	0.139954	0.999965	NOS2
ENSBTAG00000020504	445.963	-0.174821	0.140011	0.999965	CDK2AP1
ENSBTAG00000021025	1795.95	-0.131423	0.140041	0.999965	P3H2
ENSBTAG00000011677	310.573	-0.676352	0.140135	0.999965	H1-2
ENSBTAG00000001770	669.145	0.169627	0.140267	0.999965	ST8SIA5
ENSBTAG00000003857	1593.76	-0.125123	0.14039	0.999965	SUSD6
ENSBTAG00000015710	221.176	-0.249556	0.140411	0.999965	CD3E
ENSBTAG00000035323	689.368	-0.158588	0.140653	0.999965	TMX4
ENSBTAG00000023610	243.293	-0.204705	0.140848	0.999965	U2AF1L4
ENSBTAG00000046498	297.569	-0.212801	0.141593	0.999965	SUN1
ENSBTAG00000019537	651.866	-0.143795	0.141648	0.999965	MARCHF8
ENSBTAG00000002098	1655.27	0.149489	0.141802	0.999965	CDC34
ENSBTAG00000014100	558.313	0.188622	0.141834	0.999965	BAIAP3
ENSBTAG00000000436	84.567	-0.39771	0.141974	0.999965	TNFAIP3
ENSBTAG00000022489	267.491	-0.216698	0.14198	0.999965
ENSBTAG00000038241	1272.18	0.152665	0.142052	0.999965	REPIN1
ENSBTAG00000012946	185.088	-0.276629	0.142093	0.999965	HSF2
ENSBTAG00000003947	585.863	-0.153746	0.142226	0.999965	SSBP4
ENSBTAG00000019937	339.305	-0.213078	0.142503	0.999965	WDR3
ENSBTAG00000006824	100.351	-0.412813	0.142545	0.999965	APPL1
ENSBTAG00000021457	259.481	-0.229531	0.142687	0.999965	EFEMP2
ENSBTAG00000019692	667.63	-0.155465	0.142728	0.999965	BCL2L2
ENSBTAG00000021242	435.145	-0.17904	0.14281	0.999965	COQ7
ENSBTAG00000018248	459.14	0.230208	0.142833	0.999965	MGLL
ENSBTAG00000017266	1908.75	-0.181486	0.142964	0.999965	ITGA6
ENSBTAG00000016193	210.908	-0.233681	0.143013	0.999965	FASTKD2
ENSBTAG00000030706	122.987	-0.291013	0.143018	0.999965	ALG6
ENSBTAG00000008390	781.262	-0.182008	0.143047	0.999965	DNAJC10
ENSBTAG00000015656	130.512	-0.256378	0.143136	0.999965	WSCD1
ENSBTAG00000014979	699.788	0.137776	0.143181	0.999965	MFSD12
ENSBTAG00000039954	931.091	0.164656	0.143314	0.999965	COPZ2
ENSBTAG00000052095	2938.89	0.163342	0.143322	0.999965	GAT
ENSBTAG00000011831	422.978	-0.198255	0.143333	0.999965	SPPL2A
ENSBTAG00000004556	209.976	0.261705	0.143349	0.999965	SLC2A3
ENSBTAG00000049571	423.089	-0.242078	0.143396	0.999965	CNOT6L
ENSBTAG00000001004	494.33	-0.181476	0.143777	0.999965	ESAM
ENSBTAG00000005809	371.114	-0.16625	0.144212	0.999965	GPR89A
ENSBTAG00000010362	307.866	0.250561	0.144333	0.999965	NOSTRIN
ENSBTAG00000017685	1872.5	-0.141623	0.144589	0.999965	JUP
ENSBTAG00000007175	231.638	0.209665	0.1446	0.999965	AVPR1A
ENSBTAG00000000993	314.01	-0.226361	0.144849	0.999965	N4BP2L1
ENSBTAG00000048664	227.705	-0.270181	0.144869	0.999965	CDK14
ENSBTAG00000039682	672.224	0.166525	0.144927	0.999965	MTUS1
ENSBTAG00000047423	654.51	0.198795	0.145017	0.999965	ERICH4
ENSBTAG00000021227	5279.59	0.151319	0.145106	0.999965	ATP5PD
ENSBTAG00000018527	125.952	-0.325514	0.145193	0.999965	HDGFL3
ENSBTAG00000016980	197.323	-0.27353	0.145203	0.999965	PPIL4
ENSBTAG00000012702	310.52	0.191032	0.145213	0.999965	ZDHHC16
ENSBTAG00000004238	954.964	0.200956	0.145434	0.999965	TACC1
ENSBTAG00000019530	107.805	0.437346	0.145648	0.999965	KDM8
ENSBTAG00000011225	218.953	-0.281298	0.145726	0.999965	TMX1
ENSBTAG00000014806	805.461	-0.212261	0.145728	0.999965	ATP2A3
ENSBTAG00000020616	332.294	-0.185316	0.145732	0.999965	DGKD
ENSBTAG00000008143	280.35	-0.188184	0.145734	0.999965	STK17A
ENSBTAG00000015984	97.1385	-0.315245	0.145897	0.999965	CADM4
ENSBTAG00000012626	362.395	-0.196487	0.146133	0.999965	B4GALT5
ENSBTAG00000008279	217.188	-0.229726	0.146212	0.999965	FRMD4A
ENSBTAG00000018373	905.748	-0.133322	0.146437	0.999965	DPYSL2
ENSBTAG00000014074	232.473	-0.312208	0.146497	0.999965	SNX13
ENSBTAG00000013544	257.535	-0.198879	0.146616	0.999965	LGALS8
ENSBTAG00000002167	1037.73	0.209418	0.147189	0.999965	NPHS2
ENSBTAG00000026461	161.642	0.24755	0.147217	0.999965	CACNA1H
ENSBTAG00000008285	465.584	-0.278387	0.147282	0.999965	OXR1
ENSBTAG00000002837	331.862	-0.18184	0.147366	0.999965	TOR1B
ENSBTAG00000007900	2326.8	0.143372	0.147528	0.999965	FIS1
ENSBTAG00000006633	949.377	0.134094	0.147591	0.999965	IRF3
ENSBTAG00000000415	869.801	-0.219779	0.147816	0.999965	ERBIN
ENSBTAG00000003291	195.278	-0.27027	0.14783	0.999965	RIMKLB
ENSBTAG00000022028	98.6747	-0.343391	0.14784	0.999965	DERL3
ENSBTAG00000051333	349.702	0.244932	0.147922	0.999965	ARID5B
ENSBTAG00000018951	737.388	-0.194066	0.147994	0.999965	TBC1D9
ENSBTAG00000006414	998.633	0.132923	0.148047	0.999965	NUTF2
ENSBTAG00000003124	607.978	-0.148745	0.148062	0.999965	MFSD14B
ENSBTAG00000019866	1095.48	-0.13617	0.148079	0.999965	NRP1
ENSBTAG00000008032	205.156	-0.210114	0.148544	0.999965
ENSBTAG00000012170	1207.82	-0.189266	0.148555	0.999965	UBL3
ENSBTAG00000008424	4380.78	0.126992	0.148649	0.999965	ABR
ENSBTAG00000000088	206.533	-0.307808	0.148689	0.999965	ALCAM
ENSBTAG00000044053	688.529	-0.160436	0.148742	0.999965	SLC17A5
ENSBTAG00000007943	1059.82	-0.154545	0.148791	0.999965	AZIN1
ENSBTAG00000054103	443.488	0.18661	0.148799	0.999965	SLC66A2
ENSBTAG00000010947	879.981	-0.196775	0.14915	0.999965	PHYHIPL
ENSBTAG00000030845	460.492	-0.252896	0.14932	0.999965	MPEG1
ENSBTAG00000007214	133.253	-0.417206	0.149489	0.999965	ELL2
ENSBTAG00000016231	605.979	-0.154495	0.149506	0.999965	POFUT1
ENSBTAG00000054158	142.264	-0.273365	0.149608	0.999965	LCLAT1
ENSBTAG00000000184	410.071	0.206453	0.149708	0.999965	EIF2AK3
ENSBTAG00000017682	234.462	-0.287583	0.149849	0.999965	TET2
ENSBTAG00000049437	367.485	-0.252241	0.150122	0.999965	CBX3
ENSBTAG00000020367	704.746	-0.22947	0.150144	0.999965	SLC30A9
ENSBTAG00000004586	247.885	0.204882	0.150413	0.999965
ENSBTAG00000016991	89.2802	0.36743	0.150465	0.999965	EFNB2
ENSBTAG00000006016	311.704	-0.178244	0.150507	0.999965	GTPBP2
ENSBTAG00000037996	935.145	-0.178444	0.150535	0.999965	ARMCX3
ENSBTAG00000020003	119.842	-0.286405	0.150645	0.999965	KLHL14
ENSBTAG00000000224	297.516	-0.204175	0.150769	0.999965	TSPAN15
ENSBTAG00000014178	1026.29	0.208581	0.150849	0.999965	RALGAPA2
ENSBTAG00000005380	2363.65	0.132037	0.150858	0.999965	MOCS2
ENSBTAG00000001752	327.402	-0.194933	0.15088	0.999965	FUCA2
ENSBTAG00000050006	316.523	-0.227792	0.150911	0.999965	HOXB6
ENSBTAG00000020518	5908.77	0.149303	0.151199	0.999965	PARK7
ENSBTAG00000002564	141.408	-0.24764	0.151421	0.999965	DLG4
ENSBTAG00000018517	399.128	-0.195928	0.151501	0.999965	VLDLR
ENSBTAG00000002094	3018.63	0.137947	0.151736	0.999965	ATP5MF
ENSBTAG00000007137	678.659	-0.15017	0.151767	0.999965	RFC5
ENSBTAG00000015919	1096.51	0.129391	0.151914	0.999965	PARM1
ENSBTAG00000007916	234.688	0.326208	0.151995	0.999965	FOXJ1
ENSBTAG00000009761	1265.49	-0.148607	0.15215	0.999965	ACTR2
ENSBTAG00000019830	510.219	0.171559	0.152235	0.999965	MRPL46
ENSBTAG00000003330	371.472	-0.169597	0.152267	0.999965	ATL3
ENSBTAG00000002275	639.794	-0.208741	0.152299	0.999965	PTP4A1
ENSBTAG00000015409	96.6872	0.307845	0.152376	0.999965	STK32B
ENSBTAG00000006666	123.128	-0.342039	0.152514	0.999965	NAA25
ENSBTAG00000010571	175.814	-0.260237	0.152521	0.999965	PPAT
ENSBTAG00000016101	93.5137	-0.291465	0.152853	0.999965	VHL
ENSBTAG00000020382	756.006	-0.134007	0.152917	0.999965	RIN2
ENSBTAG00000002813	454.235	-0.207773	0.153154	0.999965	GAB1
ENSBTAG00000004072	624.673	-0.179845	0.153213	0.999965	CAPZA2
ENSBTAG00000001294	349.479	-0.189752	0.153409	0.999965	PPP1R15A
ENSBTAG00000013114	558.521	-0.189018	0.153465	0.999965	ZMYND8
ENSBTAG00000010737	835.558	0.12912	0.153544	0.999965	CDK11B
ENSBTAG00000012434	101.488	0.34765	0.153764	0.999965	ENOX1
ENSBTAG00000008129	135.444	0.331054	0.153777	0.999965	CLSTN3
ENSBTAG00000015599	312.024	-0.199622	0.153812	0.999965	PRKD2
ENSBTAG00000014947	725.22	-0.210231	0.153904	0.999965	PTPN13
ENSBTAG00000031797	880.121	0.158153	0.154036	0.999965	MANF
ENSBTAG00000033078	215.883	-0.243442	0.154076	0.999965	CNEP1R1
ENSBTAG00000007348	4317.58	0.173037	0.154097	0.999965	STRA6
ENSBTAG00000000605	2340.56	0.123828	0.154395	0.999965	ATP5PF
ENSBTAG00000017815	883.291	0.145519	0.154659	0.999965	STX8
ENSBTAG00000001224	386.625	-0.168676	0.154728	0.999965	ATP9B
ENSBTAG00000002419	280.203	0.183673	0.154785	0.999965	PIGM
ENSBTAG00000017380	813.119	-0.145876	0.154819	0.999965	MYO18A
ENSBTAG00000011176	198.671	-0.21626	0.155062	0.999965	TPRKB
ENSBTAG00000032819	1678.86	-0.159909	0.15529	0.999965	MUC20
ENSBTAG00000012228	110.56	-0.298739	0.155383	0.999965	SEMA4A
ENSBTAG00000017021	218.092	-0.21349	0.155609	0.999965	MCM4
ENSBTAG00000010484	642.357	0.164989	0.155636	0.999965	LRRN4CL
ENSBTAG00000044099	464.466	0.166493	0.155689	0.999965	ZSWIM7
ENSBTAG00000010798	1066.69	-0.148117	0.15588	0.999965	SLC23A1
ENSBTAG00000019807	1110.31	-0.204015	0.155982	0.999965	COL27A1
ENSBTAG00000008403	330.668	-0.302279	0.156041	0.999965	ROCK1
ENSBTAG00000005903	655.134	-0.145511	0.156124	0.999965	LRP5
ENSBTAG00000012618	956.733	-0.217502	0.156204	0.999965	SLC23A3
ENSBTAG00000018464	105.449	-0.282976	0.156509	0.999965	ZDHHC14
ENSBTAG00000001086	669.489	0.165234	0.156548	0.999965	FHL2
ENSBTAG00000027772	8033.69	0.151584	0.156591	0.999965	RPS25
ENSBTAG00000010785	138.942	0.297475	0.15669	0.999965	FAS
ENSBTAG00000007865	1413.86	0.175528	0.15673	0.999965	GNPDA1
ENSBTAG00000025822	1035.51	0.159995	0.156827	0.999965	CALML4
ENSBTAG00000047339	391.082	0.202937	0.156884	0.999965	BCOR
ENSBTAG00000006771	523.985	-0.20744	0.156926	0.999965	FRY
ENSBTAG00000019967	366.156	-0.232825	0.156987	0.999965	RASA3
ENSBTAG00000020477	1318.4	0.126314	0.157026	0.999965	AHSA1
ENSBTAG00000016800	148.155	-0.327261	0.157104	0.999965	SEMA6D
ENSBTAG00000044074	320.754	-0.222391	0.157303	0.999965	MLLT10
ENSBTAG00000001754	10151.7	0.168423	0.157479	0.999965	AHCYL2
ENSBTAG00000017077	17932	0.212611	0.157549	0.999965	CTSV
ENSBTAG00000006646	2689.17	0.12185	0.157662	0.999965	PRMT1
ENSBTAG00000009129	169.061	0.283803	0.157697	0.999965	POLI
ENSBTAG00000047036	225.455	0.225111	0.158107	0.999965	GPR39
ENSBTAG00000002278	683.831	-0.200085	0.15839	0.999965	FBN1
ENSBTAG00000020681	525.287	-0.254034	0.158518	0.999965	FNDC3A
ENSBTAG00000027151	189.393	-0.234664	0.158906	0.999965	ARHGAP26
ENSBTAG00000015935	1082.64	0.195685	0.158919	0.999965	IYD
ENSBTAG00000017306	128.987	-0.259789	0.159173	0.999965	AKNA
ENSBTAG00000039886	84.8435	-0.307568	0.159396	0.999965
ENSBTAG00000038235	133.39	0.247575	0.159714	0.999965	NOD1
ENSBTAG00000015363	1563.9	-0.121462	0.159753	0.999965	CDC42SE1
ENSBTAG00000008664	796.515	0.141722	0.159803	0.999965	EIF2B2
ENSBTAG00000021103	831.04	-0.192167	0.159885	0.999965	SLC35F5
ENSBTAG00000015539	162.322	-0.322955	0.159918	0.999965	RAPGEF5
ENSBTAG00000009178	1577.93	0.143129	0.16019	0.999965	STXBP2
ENSBTAG00000048565	130.593	-0.349078	0.160337	0.999965	BASP1
ENSBTAG00000009568	756.698	-0.136716	0.160389	0.999965	KANK2
ENSBTAG00000019683	199.069	-0.212693	0.160442	0.999965	LYPD6B
ENSBTAG00000012279	324.921	-0.218667	0.160621	0.999965	AASDHPPT
ENSBTAG00000048059	1101.09	-0.137086	0.160623	0.999965	TMEM86A
ENSBTAG00000016683	937.964	-0.723109	0.160705	0.999965	NFKBIA
ENSBTAG00000052268	1657.05	-0.129674	0.160762	0.999965	SELENOF
ENSBTAG00000004189	381.968	-0.173832	0.160834	0.999965	MLXIP
ENSBTAG00000015505	85.994	-0.310968	0.16086	0.999965	FADS2
ENSBTAG00000005583	717.645	0.15569	0.160996	0.999965	HYI
ENSBTAG00000009085	740.667	-0.18738	0.161242	0.999965	SLC35A5
ENSBTAG00000019871	293.971	-0.211547	0.16125	0.999965	TRMT2A
ENSBTAG00000011104	3157.69	-0.126758	0.161309	0.999965	RTN4
ENSBTAG00000001848	369.007	-0.161683	0.16143	0.999965	KATNB1
ENSBTAG00000021020	123.48	-0.373063	0.161573	0.999965	RIF1
ENSBTAG00000021695	1036.78	0.177375	0.1619	0.999965	GLYCTK
ENSBTAG00000023384	2931.78	0.13915	0.16195	0.999965	CBR1
ENSBTAG00000013745	537.432	-0.164474	0.162039	0.999965	ITGA5
ENSBTAG00000008987	198.6	-0.278947	0.162051	0.999965	SOCS5
ENSBTAG00000014191	1878.11	-0.135315	0.162219	0.999965	QSOX1
ENSBTAG00000014541	691.565	-0.159676	0.162366	0.999965	PDGFA
ENSBTAG00000018578	210.684	-0.283103	0.162511	0.999965	LOXL3
ENSBTAG00000016202	511.974	0.204537	0.162565	0.999965	TREH
ENSBTAG00000006208	126.251	-0.276911	0.162942	0.999965	ADCY7
ENSBTAG00000001557	183.159	0.213373	0.162975	0.999965	CCL28
ENSBTAG00000007436	296.238	-0.18747	0.163112	0.999965	GGT6
ENSBTAG00000000830	1097.22	-0.189108	0.163182	0.999965	GPR137B
ENSBTAG00000002973	258.472	0.200692	0.163367	0.999965	RPP30
ENSBTAG00000016589	645.187	-0.151188	0.163503	0.999965	PRPF40B
ENSBTAG00000021176	462.176	-0.158109	0.163686	0.999965	CRISPLD2
ENSBTAG00000017095	182.592	-0.333053	0.16369	0.999965	DENND4A
ENSBTAG00000021151	748.934	-0.217631	0.163729	0.999965	MYH10
ENSBTAG00000010318	394.683	0.167847	0.163789	0.999965	FDX2
ENSBTAG00000004997	809.388	-0.199371	0.163905	0.999965	CTNNAL1
ENSBTAG00000038480	320.372	-0.275036	0.164036	0.999965	FPGT
ENSBTAG00000044207	505.966	-0.163141	0.16417	0.999965	RAB2B
ENSBTAG00000011088	792.581	-0.16945	0.164173	0.999965	SLC6A6
ENSBTAG00000000029	250.473	-0.802139	0.164193	0.999965	LYZL6
ENSBTAG00000044121	209.871	0.250435	0.16421	0.999965	NUBPL
ENSBTAG00000000684	829.521	0.223055	0.164356	0.999965	ARHGEF10L
ENSBTAG00000017733	9057.76	-0.141402	0.164406	0.999965	CA2
ENSBTAG00000016568	824.462	0.155634	0.164529	0.999965	LUC7L
ENSBTAG00000000917	295.291	-0.200216	0.165101	0.999965	BMP1
ENSBTAG00000021223	452.625	-0.161894	0.165133	0.999965	CRY2
ENSBTAG00000014493	495.891	-0.184733	0.165235	0.999965	TRIP4
ENSBTAG00000012740	202.536	-0.23772	0.165244	0.999965	PIGB
ENSBTAG00000000050	408.888	0.164819	0.165354	0.999965	PSMG3
ENSBTAG00000020512	4106.67	0.15986	0.165376	0.999965	GJB1
ENSBTAG00000004448	531.643	-0.204855	0.165381	0.999965	CKAP5
ENSBTAG00000014583	4242.3	0.135957	0.165426	0.999965	CALM3
ENSBTAG00000018579	342.703	-0.211326	0.165499	0.999965	DOK1
ENSBTAG00000010105	78.1426	-0.313726	0.165823	0.999965	SLC35G1
ENSBTAG00000013191	2769.96	-0.126674	0.16587	0.999965	AGRN
ENSBTAG00000010503	159.51	0.233494	0.165954	0.999965	TIMM9
ENSBTAG00000007594	198.121	-0.216899	0.16607	0.999965	CWF19L1
ENSBTAG00000008191	1872.01	0.117527	0.166252	0.999965	SLC39A7
ENSBTAG00000021469	910.186	-0.186902	0.166433	0.999965	CTTNBP2
ENSBTAG00000006007	1506.79	0.131973	0.166577	0.999965	SH3GL1
ENSBTAG00000050846	306.188	0.312053	0.166621	0.999965
ENSBTAG00000044126	184.22	-0.286762	0.166672	0.999965	SNTB1
ENSBTAG00000012747	552.554	-0.163641	0.166886	0.999965	FAM3A
ENSBTAG00000017771	263.774	-0.205194	0.166993	0.999965	EPN2
ENSBTAG00000007330	369.766	-0.228418	0.167032	0.999965	STXBP3
ENSBTAG00000001968	340.805	-0.26064	0.167102	0.999965	TTC14
ENSBTAG00000017121	473.69	-1.02852	0.167136	0.999965	ALB
ENSBTAG00000011553	8854.62	0.195099	0.167218	0.999965	FAHD2A
ENSBTAG00000000559	535.718	-0.218597	0.167245	0.999965	PLTP
ENSBTAG00000011976	83.6888	1.8851	0.167373	0.999965	CYP4B1
ENSBTAG00000003777	451.781	-0.158704	0.167624	0.999965	TIE1
ENSBTAG00000006609	880.584	-0.555873	0.167737	0.999965	ERRFI1
ENSBTAG00000002303	2521.23	-0.111277	0.167891	0.999965	GLG1
ENSBTAG00000024000	160.711	-0.294851	0.168089	0.999965	ATOH8
ENSBTAG00000001948	1139.2	0.128911	0.168808	0.999965	VTI1B
ENSBTAG00000005587	758.078	-0.140956	0.168838	0.999965	SKIV2L
ENSBTAG00000011458	649.099	0.222561	0.169038	0.999965	CPXM1
ENSBTAG00000010792	456.623	-0.190513	0.169118	0.999965	SEH1L
ENSBTAG00000026915	134.273	-0.336007	0.169167	0.999965	NEK1
ENSBTAG00000013449	811.806	-0.158788	0.16918	0.999965	RAB3GAP1
ENSBTAG00000010590	247.135	-0.186431	0.169412	0.999965	FAM118A
ENSBTAG00000003177	424.503	-0.276032	0.16945	0.999965	SLC25A33
ENSBTAG00000015265	112.536	0.310745	0.169466	0.999965	TIGD2
ENSBTAG00000040512	168.472	-0.262394	0.169522	0.999965	PCP4L1
ENSBTAG00000008411	333.914	-0.184042	0.169603	0.999965	PLEKHO2
ENSBTAG00000015977	91.2779	-0.290692	0.169764	0.999965	SIKE1
ENSBTAG00000008631	298.028	-0.261913	0.169766	0.999965	CORO1A
ENSBTAG00000015177	3106.96	0.167942	0.16981	0.999965	PRSS23
ENSBTAG00000013753	1961.14	0.137116	0.169882	0.999965	DDRGK1
ENSBTAG00000009109	183.821	-0.290474	0.16999	0.999965	CASD1
ENSBTAG00000004720	221.975	0.265839	0.170349	0.999965	SULF1
ENSBTAG00000015745	827.248	0.142586	0.17056	0.999965	RAB3IL1
ENSBTAG00000013007	2354.34	0.12061	0.170818	0.999965	FAM210B
ENSBTAG00000016096	117.277	0.246298	0.17082	0.999965	SYP
ENSBTAG00000046545	308.465	-0.197467	0.170897	0.999965	MEF2D
ENSBTAG00000001098	155.249	-0.268072	0.170898	0.999965	PLEKHA3
ENSBTAG00000009104	319.938	-0.197784	0.170945	0.999965	SERP1
ENSBTAG00000006463	6267.69	0.121029	0.171082	0.999965	DLST
ENSBTAG00000000341	572.951	0.152192	0.171308	0.999965	ISOC1
ENSBTAG00000018016	1176.37	-0.444699	0.171354	0.999965	NUPR1
ENSBTAG00000016076	1798.9	0.130045	0.171378	0.999965	TRAK1
ENSBTAG00000050621	370.804	0.16207	0.171476	0.999965
ENSBTAG00000000902	1314.56	-0.182441	0.171528	0.999965	OGT
ENSBTAG00000010304	3707.62	0.146062	0.17163	0.999965	CHKA
ENSBTAG00000013848	78.9106	-0.299996	0.171662	0.999965	ADGRD1
ENSBTAG00000054726	561.184	0.172292	0.1717	0.999965	MNF1
ENSBTAG00000011149	1597.56	0.133052	0.171801	0.999965	SIGIRR
ENSBTAG00000035230	522.674	0.172839	0.172075	0.999965	TOR1AIP2
ENSBTAG00000020766	145.641	-0.2275	0.172121	0.999965	ABCA7
ENSBTAG00000014355	91.7248	-0.312722	0.172264	0.999965	MYCBPAP
ENSBTAG00000018557	631.737	-0.199122	0.172425	0.999965	YTHDF3
ENSBTAG00000055011	95.6393	-0.409995	0.172512	0.999965	FAM200B
ENSBTAG00000033304	706.606	-0.191234	0.172541	0.999965	TCIM
ENSBTAG00000011257	697.175	-0.15144	0.172578	0.999965	ASAH1
ENSBTAG00000010863	312.963	-0.175039	0.173174	0.999965	DCP1A
ENSBTAG00000014229	130.047	-0.247309	0.17328	0.999965	SYT17
ENSBTAG00000017666	777.844	-0.162632	0.17331	0.999965	ABCC5
ENSBTAG00000000563	836.079	-0.156504	0.173335	0.999965	MYD88
ENSBTAG00000016057	1726.14	-0.130285	0.17345	0.999965	CSRP1
ENSBTAG00000017812	430.099	-0.189305	0.173492	0.999965	ALS2CL
ENSBTAG00000048304	80.1605	1.25242	0.173586	0.999965
ENSBTAG00000018920	227.798	-0.210437	0.173681	0.999965	TRIM47
ENSBTAG00000012963	83.8444	-0.321799	0.173877	0.999965	VILL
ENSBTAG00000019500	388.849	-0.208364	0.173879	0.999965	CNIH1
ENSBTAG00000019574	305.193	0.200657	0.17397	0.999965	MAPK12
ENSBTAG00000012032	350.402	-0.168423	0.174014	0.999965	PDE4A
ENSBTAG00000018914	152.767	-0.245439	0.174039	0.999965	RAB25
ENSBTAG00000018795	97.7755	-0.334897	0.174141	0.999965	PMS1
ENSBTAG00000012808	122.022	0.443029	0.174344	0.999965	MASP2
ENSBTAG00000012222	259.173	-0.206137	0.174423	0.999965	FA2H
ENSBTAG00000002329	361.205	-0.213511	0.174586	0.999965	ASAP2
ENSBTAG00000002772	133.663	-0.310476	0.17462	0.999965	GAL3ST3
ENSBTAG00000005685	2556.7	0.165783	0.174826	0.999965	HSD11B2
ENSBTAG00000008611	12695	0.123378	0.175115	0.999965	IGFBP4
ENSBTAG00000008219	160.584	-0.244156	0.17532	0.999965	RBM7
ENSBTAG00000015994	74.1002	-0.347387	0.175339	0.999965	LRRC63
ENSBTAG00000018801	1822.53	-0.141094	0.175521	0.999965	SNX3
ENSBTAG00000002415	1947.7	-0.114339	0.17565	0.999965	TSPAN3
ENSBTAG00000020996	521.849	-0.149478	0.175662	0.999965	CLDND1
ENSBTAG00000011182	473.638	-0.184274	0.175666	0.999965	PDLIM1
ENSBTAG00000011573	347.554	0.256076	0.175812	0.999965	ENPP6
ENSBTAG00000017624	578.477	-0.191604	0.175907	0.999965	RAB17
ENSBTAG00000015066	799.705	-0.151759	0.175925	0.999965	LANCL1
ENSBTAG00000032007	268.64	-0.517187	0.175959	0.999965	LRP11
ENSBTAG00000008925	79.7685	-0.344979	0.17605	0.999965	MRE11
ENSBTAG00000005127	2537.45	0.106165	0.176077	0.999965	PSMA7
ENSBTAG00000031765	99.8983	-0.299945	0.17609	0.999965	CCDC189
ENSBTAG00000014396	333.808	0.175712	0.176173	0.999965	KLF10
ENSBTAG00000003786	219.789	-0.216396	0.17631	0.999965	GCGR
ENSBTAG00000014267	185.552	-0.247043	0.176394	0.999965	ZCCHC14
ENSBTAG00000008185	189.16	-0.261379	0.176737	0.999965	RTN2
ENSBTAG00000000175	72.748	-0.458894	0.176961	0.999965	N4BP2
ENSBTAG00000019839	3562.54	-0.189893	0.17698	0.999965	LTBP1
ENSBTAG00000005536	1419.39	0.133424	0.177136	0.999965	MEA1
ENSBTAG00000054697	121.695	-0.262248	0.177258	0.999965
ENSBTAG00000013225	203.885	-0.259678	0.177278	0.999965	NBN
ENSBTAG00000001059	2912.96	0.117068	0.177319	0.999965	IDH3G
ENSBTAG00000013885	255.65	-0.232385	0.177328	0.999965	ADSS2
ENSBTAG00000026375	203.066	-0.285462	0.177645	0.999965	RMI2
ENSBTAG00000008600	408.44	-0.176913	0.177653	0.999965	TRAF3IP2
ENSBTAG00000050069	286.568	0.490094	0.177858	0.999965
ENSBTAG00000010169	408.895	-0.223182	0.1781	0.999965	SUCO
ENSBTAG00000004796	4901.81	-0.169884	0.178345	0.999965	GRP
ENSBTAG00000005278	110.475	-0.260585	0.178461	0.999965	WEE1
ENSBTAG00000001763	293.132	0.195765	0.178731	0.999965	NR2C2AP
ENSBTAG00000040507	1705.92	-0.135294	0.179043	0.999965
ENSBTAG00000008528	3672.4	0.125617	0.179382	0.999965	SLC25A1
ENSBTAG00000015591	10344	0.158565	0.179386	0.999965	SQSTM1
ENSBTAG00000001141	186.856	-0.204113	0.179392	0.999965	ADAM17
ENSBTAG00000000494	172.535	-0.313034	0.179396	0.999965	PDE4D
ENSBTAG00000016553	103.387	-0.284937	0.179686	0.999965	EME2
ENSBTAG00000044105	215.806	-0.338914	0.180073	0.999965	FOXO1
ENSBTAG00000007067	171.567	-0.276717	0.180195	0.999965	ZC3H13
ENSBTAG00000006056	1360.72	-0.174692	0.180198	0.999965	HEXIM1
ENSBTAG00000003718	1054.59	0.145796	0.180234	0.999965	HACL1
ENSBTAG00000030435	1717.49	-0.174313	0.180239	0.999965	PNRC2
ENSBTAG00000003084	349.832	-0.210464	0.180495	0.999965	GPATCH2L
ENSBTAG00000012467	208.419	0.228859	0.180497	0.999965	MASP1
ENSBTAG00000020844	219.349	-0.199293	0.180596	0.999965	TMEM246
ENSBTAG00000015381	699.139	-0.178819	0.180704	0.999965	ARHGAP18
ENSBTAG00000010460	133.025	-0.262817	0.180853	0.999965	MARK1
ENSBTAG00000037765	403.312	0.176273	0.180965	0.999965	TNFAIP8L1
ENSBTAG00000002923	154.427	-0.35039	0.181045	0.999965	CX3CR1
ENSBTAG00000020169	589.81	-0.167153	0.181211	0.999965	CEPT1
ENSBTAG00000006675	370.607	0.196634	0.181628	0.999965	PCSK6
ENSBTAG00000002527	102.781	-0.266592	0.181696	0.999965	ZSWIM4
ENSBTAG00000015413	111.28	-0.35784	0.181765	0.999965	RASA2
ENSBTAG00000046786	4993.76	0.128947	0.181892	0.999965	UQCRFS1
ENSBTAG00000011812	182.339	-0.205236	0.182089	0.999965	DIMT1
ENSBTAG00000005997	105.634	-0.35918	0.182169	0.999965
ENSBTAG00000030749	220.814	-0.264392	0.182273	0.999965	DNAJC6
ENSBTAG00000025667	152.338	0.259502	0.182485	0.999965	ASTN2
ENSBTAG00000001142	314.42	-0.210982	0.18282	0.999965	GNE
ENSBTAG00000017240	489.713	0.149356	0.182841	0.999965	DGKQ
ENSBTAG00000010698	341.561	-0.175946	0.182973	0.999965	VARS2
ENSBTAG00000011108	285.711	-0.187069	0.183017	0.999965	USP54
ENSBTAG00000015513	666.514	-0.153259	0.183042	0.999965	DOCK5
ENSBTAG00000015529	774.145	0.143853	0.183046	0.999965	CHCHD4
ENSBTAG00000008721	495.177	-0.221294	0.183279	0.999965	MANSC1
ENSBTAG00000012121	179.356	-0.21905	0.183333	0.999965	NOXA1
ENSBTAG00000001983	525.563	0.203138	0.183391	0.999965	SMAGP
ENSBTAG00000003526	244.633	-0.180353	0.183537	0.999965	SYNE3
ENSBTAG00000019423	10337.6	0.169399	0.183715	0.999965	ACSM2B
ENSBTAG00000006644	2340.98	-0.122044	0.183778	0.999965	SPCS2
ENSBTAG00000011684	238.39	-0.208113	0.183835	0.999965	RAB11FIP1
ENSBTAG00000031385	454.156	-0.148399	0.183912	0.999965	COP1
ENSBTAG00000018697	79.7377	-0.348689	0.183957	0.999965	WDR44
ENSBTAG00000013523	313.425	-0.199161	0.18405	0.999965	OSBPL7
ENSBTAG00000024015	1020.4	-0.126693	0.184186	0.999965	PTPRM
ENSBTAG00000006957	353.743	-0.216012	0.184279	0.999965	SLC2A8
ENSBTAG00000008543	824.697	0.146537	0.184322	0.999965	GTF2H5
ENSBTAG00000020384	250.709	-0.248029	0.184421	0.999965	WDR47
ENSBTAG00000019596	204.661	-0.199247	0.184445	0.999965	GPRC5B
ENSBTAG00000032719	487.42	-0.21892	0.184603	0.999965	TFRC
ENSBTAG00000002487	600.295	-0.196947	0.184839	0.999965	UBE3A
ENSBTAG00000014576	597	-0.199773	0.185019	0.999965	GUCY1A1
ENSBTAG00000011025	529.84	-0.13627	0.185049	0.999965	BTF3L4
ENSBTAG00000020884	130.186	-0.280796	0.185052	0.999965	CASP4
ENSBTAG00000018419	232.375	-0.197019	0.185064	0.999965	ADCY4
ENSBTAG00000010427	146.921	-0.265222	0.185194	0.999965	RASSF5
ENSBTAG00000027787	93.5646	0.315594	0.185452	0.999965
ENSBTAG00000001485	1023.28	-0.19816	0.185526	0.999965	PPIP5K2
ENSBTAG00000012305	451.41	-0.187428	0.185534	0.999965	ADGRL2
ENSBTAG00000021720	1887.63	0.1414	0.185803	0.999965	MRPL27
ENSBTAG00000002027	473.727	0.177454	0.185827	0.999965	FAM167B
ENSBTAG00000013197	464.211	-0.148257	0.185842	0.999965	PSEN2
ENSBTAG00000014470	9424	0.161666	0.185853	0.999965	ALDH1L1
ENSBTAG00000020153	911.207	0.15334	0.185882	0.999965	NIT1
ENSBTAG00000051621	218.659	-0.202252	0.185982	0.999965	SLX4IP
ENSBTAG00000010577	666.426	0.144473	0.186069	0.999965	PAICS
ENSBTAG00000045885	74.03	-0.334396	0.186116	0.999965	bta-mir-3064
ENSBTAG00000000799	270.676	-0.173968	0.186148	0.999965	ICA1
ENSBTAG00000020613	1205.95	0.122633	0.186453	0.999965	STK16
ENSBTAG00000001101	92.2242	-0.311774	0.186555	0.999965	IFNLR1
ENSBTAG00000012375	222.676	-0.237361	0.18662	0.999965	KLHL9
ENSBTAG00000031851	92.0781	-0.295741	0.186682	0.999965	SELPLG
ENSBTAG00000012512	465.483	-0.15031	0.186754	0.999965	GPR137
ENSBTAG00000002006	3534.29	-0.175063	0.18676	0.999965	THBS1
ENSBTAG00000001776	2242.05	0.128592	0.186919	0.999965	SIRT2
ENSBTAG00000001553	4193.11	-0.128291	0.187205	0.999965	HNRNPA1
ENSBTAG00000020657	676.36	-0.185275	0.187217	0.999965	FAT1
ENSBTAG00000022155	1272.2	-0.120373	0.187359	0.999965	FSTL1
ENSBTAG00000012758	546.673	-0.159126	0.187444	0.999965	YIPF5
ENSBTAG00000002015	219.803	-0.273157	0.187473	0.999965	RPS6KA6
ENSBTAG00000049452	2788.01	0.134216	0.187607	0.999965	UBL5
ENSBTAG00000044138	301.737	0.203511	0.187652	0.999965	METTL23
ENSBTAG00000030632	306.879	-0.205812	0.187741	0.999965	ALG10
ENSBTAG00000009509	1155.83	0.146055	0.18781	0.999965	NDUFA6
ENSBTAG00000018049	1284.22	-0.196643	0.187835	0.999965	MKNK2
ENSBTAG00000018862	201.161	-0.226782	0.187898	0.999965	EIF4E3
ENSBTAG00000020073	310.548	-0.191394	0.187974	0.999965	NCEH1
ENSBTAG00000050243	258.368	-0.206765	0.187976	0.999965	FKRP
ENSBTAG00000009795	1044.79	0.133932	0.188116	0.999965	SF3B5
ENSBTAG00000011765	12363.6	0.122775	0.188193	0.999965	GABARAPL1
ENSBTAG00000004869	348.356	-0.222802	0.188682	0.999965	CXADR
ENSBTAG00000001826	203.343	-0.248314	0.188797	0.999965	SASH1
ENSBTAG00000003365	208.046	-0.205358	0.188818	0.999965	SMG8
ENSBTAG00000007460	219.459	-0.274768	0.188843	0.999965	RAB11FIP2
ENSBTAG00000019472	489.332	-0.199108	0.188881	0.999965	NR3C1
ENSBTAG00000002770	20932.7	0.146718	0.188897	0.999965	TCN2
ENSBTAG00000019593	179.322	-0.203727	0.188904	0.999965	KNOP1
ENSBTAG00000007773	602.141	-0.185559	0.189078	0.999965	VCAM1
ENSBTAG00000001616	425.511	-0.145809	0.189114	0.999965	ZNF592
ENSBTAG00000019509	745.601	0.126453	0.189192	0.999965	NUDT5
ENSBTAG00000021251	679.891	-0.193659	0.189204	0.999965	RIPK4
ENSBTAG00000046708	120.241	0.250554	0.189279	0.999965	PDP2
ENSBTAG00000012039	178.874	-0.223038	0.18928	0.999965	PHACTR1
ENSBTAG00000047231	152.825	0.267907	0.189786	0.999965	TNNI1
ENSBTAG00000013819	858.482	0.200139	0.189971	0.999965	URAD
ENSBTAG00000009159	494.912	-0.157279	0.190213	0.999965	PLXNA1
ENSBTAG00000014669	1059.73	0.134877	0.190219	0.999965	NDUFA12
ENSBTAG00000000717	1331.27	0.115202	0.190266	0.999965	PLPP2
ENSBTAG00000001601	7537.1	-0.137639	0.190349	0.999965	PKM
ENSBTAG00000019138	128.218	-0.23899	0.190531	0.999965	KIF3C
ENSBTAG00000002524	240.286	0.243854	0.190567	0.999965	MRI1
ENSBTAG00000007843	980.47	-0.19801	0.190588	0.999965	ITIH1
ENSBTAG00000000773	224.78	-0.207457	0.190642	0.999965	TTC9C
ENSBTAG00000021029	262.895	-0.196274	0.190645	0.999965	PRR5L
ENSBTAG00000038540	706.254	0.191954	0.190686	0.999965
ENSBTAG00000002341	309.976	-0.189728	0.190736	0.999965	ETS1
ENSBTAG00000019290	1740.21	-0.104088	0.190807	0.999965	PACSIN2
ENSBTAG00000030366	660.062	-0.124557	0.19091	0.999965	RBM22
ENSBTAG00000009091	133.858	0.267954	0.191249	0.999965	RNASEL
ENSBTAG00000031747	807.032	-0.126854	0.191371	0.999965	HMGN4
ENSBTAG00000019782	6039.17	0.127569	0.191467	0.999965	TPI1
ENSBTAG00000020904	203.101	-0.191958	0.191606	0.999965	JAK3
ENSBTAG00000052544	1008.69	0.125572	0.192084	0.999965	TMEM72
ENSBTAG00000002600	124.014	-0.298304	0.192185	0.999965	EFCAB7
ENSBTAG00000000147	202.265	-0.211059	0.192435	0.999965	RIC8B
ENSBTAG00000010943	91.9194	-0.290059	0.192582	0.999965	SLC22A23
ENSBTAG00000016124	93.5066	-0.310523	0.192583	0.999965	PACSIN1
ENSBTAG00000016190	221.088	0.197102	0.19261	0.999965	ZNF394
ENSBTAG00000010164	119.084	-0.28954	0.192611	0.999965	ESPNL
ENSBTAG00000006665	3709.13	0.123628	0.192654	0.999965	ERP29
ENSBTAG00000017804	580.607	0.131655	0.192696	0.999965	BNIP3
ENSBTAG00000005174	106.401	-0.277364	0.192942	0.999965	GDPGP1
ENSBTAG00000040392	222.349	0.295184	0.193121	0.999965	MGC139164
ENSBTAG00000024561	3595	-0.10792	0.193289	0.999965	H3F3A
ENSBTAG00000013131	85.275	0.367155	0.193363	0.999965	FAM110D
ENSBTAG00000014090	83.8086	-0.323638	0.193409	0.999965	ARID5A
ENSBTAG00000009565	245.246	-0.272142	0.193494	0.999965	RASA1
ENSBTAG00000000295	128.091	-0.27415	0.193552	0.999965	CLHC1
ENSBTAG00000015924	9917.44	-0.220339	0.193703	0.999965	CALB1
ENSBTAG00000006395	939.548	-0.119062	0.193844	0.999965	TUBGCP2
ENSBTAG00000049058	81.7504	-0.398966	0.193873	0.999965	INHBB
ENSBTAG00000021809	512.011	-0.252395	0.193932	0.999965	DEPDC7
ENSBTAG00000005458	1984.03	0.107779	0.194071	0.999965	TBC1D24
ENSBTAG00000006250	1133.89	-0.106909	0.194102	0.999965	CASC3
ENSBTAG00000016385	4259.94	0.133295	0.194219	0.999965	F10
ENSBTAG00000051678	140.617	-0.226739	0.194281	0.999965	TECPR1
ENSBTAG00000013869	1069.15	-0.115577	0.194294	0.999965	SH3BP4
ENSBTAG00000000913	3168.23	0.139924	0.19433	0.999965	UQCR10
ENSBTAG00000022635	1772.56	-0.109434	0.194343	0.999965	LAMB2
ENSBTAG00000015248	964.792	0.176013	0.194397	0.999965	PLA2G16
ENSBTAG00000006150	732.735	-0.142665	0.194481	0.999965	MRPS9
ENSBTAG00000032057	194.757	-1.44201	0.194595	0.999965
ENSBTAG00000006063	842.012	-0.14075	0.19468	0.999965	TMEM230
ENSBTAG00000007103	241.399	-0.233816	0.194688	0.999965	ITGAL
ENSBTAG00000008289	1462.39	-0.112642	0.19489	0.999965	ZBTB4
ENSBTAG00000004804	412.016	-0.212465	0.195025	0.999965	RRN3
ENSBTAG00000005810	18340.5	0.118404	0.195097	0.999965	PDZK1
ENSBTAG00000018347	159.081	-0.2671	0.195129	0.999965	IL33
ENSBTAG00000032304	16359.7	0.145414	0.195138	0.999965	ACY1
ENSBTAG00000006066	1815.2	-0.106834	0.19526	0.999965	CDS2
ENSBTAG00000006447	4077.62	0.339977	0.195381	0.999965	ACSM3
ENSBTAG00000030671	202.745	-0.29313	0.195818	0.999965	HOOK1
ENSBTAG00000003061	1111.83	-0.143709	0.195873	0.999965	LAMA5
ENSBTAG00000003075	152.911	-0.22308	0.196017	0.999965	DVL2
ENSBTAG00000010119	101.924	-0.442627	0.196054	0.999965	ALDH1A2
ENSBTAG00000014237	117.925	-0.261049	0.196317	0.999965	CYTH4
ENSBTAG00000020898	139.132	-0.230491	0.19642	0.999965	CHST12
ENSBTAG00000008953	484.109	-0.16812	0.196579	0.999965	TAP1
ENSBTAG00000003232	1053.57	0.13738	0.196634	0.999965	RAB29
ENSBTAG00000033669	399.651	-0.153733	0.196644	0.999965	IL17RC
ENSBTAG00000010584	885.606	-0.135238	0.196659	0.999965	AP2S1
ENSBTAG00000012278	184.042	-0.219502	0.196743	0.999965	MTMR12
ENSBTAG00000005550	280.228	-0.211935	0.196765	0.999965	SOS2
ENSBTAG00000023259	945.595	0.125273	0.196822	0.999965	OSBPL1A
ENSBTAG00000007626	234.878	-0.215763	0.196968	0.999965	IL2RG
ENSBTAG00000008954	165.86	-0.237139	0.197179	0.999965	PSMB9
ENSBTAG00000006259	163.907	-0.26551	0.19738	0.999965	MOB1A
ENSBTAG00000014424	458.438	0.186217	0.197387	0.999965	DDN
ENSBTAG00000015316	908.048	0.145823	0.197608	0.999965	NPM1
ENSBTAG00000031716	119.583	-0.24329	0.198014	0.999965	MRGBP
ENSBTAG00000019857	414.72	-0.223391	0.198168	0.999965	OTUD4
ENSBTAG00000015749	172.448	0.274628	0.198289	0.999965	STEAP1
ENSBTAG00000001700	2750.35	-0.0924663	0.198536	0.999965	CDC42
ENSBTAG00000011639	824.398	0.120662	0.198552	0.999965	STK11
ENSBTAG00000019924	129.492	-0.331484	0.19907	0.999965	DDHD1
ENSBTAG00000000622	13572.4	0.135205	0.199752	0.999965	RPS17
ENSBTAG00000014972	102.981	-0.287215	0.199985	0.999965	PTGER4
ENSBTAG00000012985	368.563	-0.183618	0.200081	0.999965	FCSK
ENSBTAG00000008423	272.545	0.176714	0.200156	0.999965	TIMM22
ENSBTAG00000047362	566.117	-0.13866	0.200244	0.999965	RCN1
ENSBTAG00000025762	601.312	-0.134601	0.200479	0.999965	CNP
ENSBTAG00000011895	113.854	-0.296704	0.200679	0.999965	PANK3
ENSBTAG00000004004	350.377	-0.196744	0.200683	0.999965	CSDC2
ENSBTAG00000003083	135.143	-0.237752	0.20076	0.999965	SLC50A1
ENSBTAG00000002104	98.3612	-0.25747	0.201041	0.999965	RHPN1
ENSBTAG00000015358	68345.7	0.136735	0.201442	0.999965	ALDOB
ENSBTAG00000017349	909.432	-0.13669	0.201613	0.999965	PCDHGC3
ENSBTAG00000020661	226.022	-0.272051	0.201873	0.999965	ABCA1
ENSBTAG00000021398	242.359	0.180004	0.202083	0.999965	MTRES1
ENSBTAG00000007787	691.538	0.164559	0.202161	0.999965	HIBCH
ENSBTAG00000010018	155.483	-0.295821	0.202453	0.999965	ATP7A
ENSBTAG00000051913	448.795	-0.239951	0.202725	0.999965	UST
ENSBTAG00000014826	571.601	-0.176341	0.202743	0.999965	ZC3H7A
ENSBTAG00000007812	1290.71	0.125099	0.202994	0.999965	NDUFA13
ENSBTAG00000017201	85.52	-0.274966	0.203044	0.999965	AP4S1
ENSBTAG00000012779	172.232	-0.224672	0.203083	0.999965	FAM49A
ENSBTAG00000048856	2654.64	0.12015	0.20325	0.999965	C16H1orf115
ENSBTAG00000007075	881.515	-0.604828	0.203325	0.999965
ENSBTAG00000022689	180.707	-0.273724	0.203419	0.999965	RYBP
ENSBTAG00000019448	786.047	-0.159103	0.203509	0.999965	CLDN7
ENSBTAG00000018258	2720.52	-0.0947802	0.203606	0.999965	SRSF2
ENSBTAG00000000672	241.035	-0.20635	0.203609	0.999965	OTULINL
ENSBTAG00000006059	766.929	-0.129641	0.203658	0.999965	TSN
ENSBTAG00000014324	235.408	-0.202794	0.20368	0.999965	ANTXR2
ENSBTAG00000014269	430.031	-0.151763	0.203755	0.999965	SCARB1
ENSBTAG00000008719	850.582	-0.119919	0.203883	0.999965	PRKCD
ENSBTAG00000013645	386.087	0.156173	0.203885	0.999965	RFFL
ENSBTAG00000005140	151.399	-0.212879	0.204107	0.999965
ENSBTAG00000005760	962.923	-0.155902	0.20419	0.999965	TBC1D4
ENSBTAG00000014069	845.489	-1.07492	0.204282	0.999965	PDK4
ENSBTAG00000017455	348.751	-0.214213	0.204353	0.999965	ADAM9
ENSBTAG00000017956	193.846	-0.215946	0.204617	0.999965	KCTD15
ENSBTAG00000009021	342.299	-0.168911	0.20483	0.999965	FEZ2
ENSBTAG00000033166	1116.19	0.144682	0.205241	0.999965
ENSBTAG00000034586	4820.86	-0.140172	0.205299	0.999965	MAL
ENSBTAG00000012239	478.612	-0.136325	0.205349	0.999965	SLC37A3
ENSBTAG00000019952	226.026	-0.209661	0.205393	0.999965	ARMC8
ENSBTAG00000033902	161.577	-0.224835	0.205428	0.999965	SLC25A32
ENSBTAG00000009191	163.707	-0.212156	0.205465	0.999965	TUSC3
ENSBTAG00000014907	539.805	0.159932	0.20551	0.999965	IL11RA
ENSBTAG00000038234	121.169	0.272021	0.20566	0.999965	BHMT2
ENSBTAG00000006755	978.806	-0.141212	0.20571	0.999965	C15H11orf58
ENSBTAG00000052980	338.767	-0.15716	0.205795	0.999965
ENSBTAG00000001977	325.343	-0.205505	0.205833	0.999965	YIPF6
ENSBTAG00000005027	1110.96	0.114063	0.205848	0.999965	GLRX3
ENSBTAG00000008492	821.882	-0.128265	0.205946	0.999965	ZMYM3
ENSBTAG00000016522	287.568	-0.233813	0.205997	0.999965	C21H15orf40
ENSBTAG00000055308	169.665	0.359529	0.206068	0.999965
ENSBTAG00000002555	20743.7	0.140268	0.206113	0.999965	PDZK1IP1
ENSBTAG00000038745	574.791	0.127059	0.20612	0.999965	CHMP6
ENSBTAG00000015428	329.949	-0.216001	0.206333	0.999965	TMEM170A
ENSBTAG00000017721	206.516	-0.191425	0.206368	0.999965	EEF1AKNMT
ENSBTAG00000009863	1651.72	0.177228	0.206585	0.999965	BHLHE40
ENSBTAG00000046750	132.942	-0.228305	0.206841	0.999965	B3GNT3
ENSBTAG00000016228	224.395	-0.257653	0.206842	0.999965	NMD3
ENSBTAG00000039090	334.171	-0.156393	0.206863	0.999965	MAGEH1
ENSBTAG00000000998	116.326	-0.287256	0.206881	0.999965	SLC39A6
ENSBTAG00000023453	296.022	-0.167064	0.206944	0.999965	C18H19orf54
ENSBTAG00000015868	154.524	-0.267572	0.207027	0.999965	LIG4
ENSBTAG00000000080	465.666	-0.146909	0.207051	0.999965	GRWD1
ENSBTAG00000015103	201.369	-0.215842	0.20729	0.999965	IQCC
ENSBTAG00000019214	217.087	-0.214506	0.20729	0.999965	USP14
ENSBTAG00000055158	303.089	-0.207974	0.207792	0.999965	TP53INP1
ENSBTAG00000015909	631.911	0.150837	0.208027	0.999965	PDE8A
ENSBTAG00000000392	305.813	-0.17888	0.208706	0.999965	ASCC1
ENSBTAG00000001890	301.863	-0.183665	0.208951	0.999965	RUBCN
ENSBTAG00000010526	1620.53	-0.116621	0.208969	0.999965	PLPP1
ENSBTAG00000038428	100.843	-0.249016	0.209333	0.999965	RELB
ENSBTAG00000016105	2582.87	0.106281	0.209581	0.999965	H2AFY
ENSBTAG00000003711	2883.74	-0.126256	0.20974	0.999965	EPAS1
ENSBTAG00000018694	2954.59	0.155257	0.209759	0.999965	ACSS3
ENSBTAG00000011454	288.633	0.185699	0.209896	0.999965	FKBP10
ENSBTAG00000012954	348.521	0.180672	0.21015	0.999965	ERAS
ENSBTAG00000002185	328.037	-0.148748	0.210262	0.999965	RNF7
ENSBTAG00000017994	302.642	0.153896	0.210409	0.999965	MAX
ENSBTAG00000014840	663.011	0.148956	0.210647	0.999965	MTX1
ENSBTAG00000006619	155.788	-0.212144	0.210787	0.999965	MATK
ENSBTAG00000006608	1869.95	-0.136249	0.210815	0.999965	GGT5
ENSBTAG00000011692	293.01	0.188948	0.211185	0.999965	BMERB1
ENSBTAG00000021467	616.75	-0.173277	0.211831	0.999965	IGFBP6
ENSBTAG00000014503	660.407	0.130539	0.211835	0.999965	IQCE
ENSBTAG00000053583	1068.06	-0.106521	0.211858	0.999965	RBX1
ENSBTAG00000007164	1679.7	0.132865	0.211879	0.999965	FGFR3
ENSBTAG00000015963	457.429	0.14365	0.212097	0.999965	DMAC1
ENSBTAG00000004971	337.101	-0.272857	0.212396	0.999965	GRAMD1C
ENSBTAG00000016997	200.94	-0.777828	0.212424	0.999965
ENSBTAG00000013143	187.603	-0.200959	0.212442	0.999965	BAG4
ENSBTAG00000013929	107.411	0.299257	0.212584	0.999965	RRAD
ENSBTAG00000015742	93.7597	-0.246563	0.212608	0.999965	ICAM3
ENSBTAG00000019733	148.681	-0.23781	0.212713	0.999965	ADGRL4
ENSBTAG00000006862	138.341	-0.252074	0.212906	0.999965	MEIS3
ENSBTAG00000014823	647.811	-0.120538	0.212997	0.999965	TXNDC11
ENSBTAG00000010945	526.655	-0.159815	0.213081	0.999965	SEC24B
ENSBTAG00000020619	386.223	-0.168378	0.21325	0.999965	PKD1
ENSBTAG00000003690	199.987	-0.196895	0.213407	0.999965	NHLRC2
ENSBTAG00000048365	202.334	-0.551251	0.213567	0.999965	WNT7B
ENSBTAG00000021574	232.234	-0.208709	0.21375	0.999965	TCF7L2
ENSBTAG00000006466	149.322	-0.235689	0.213753	0.999965	CD53
ENSBTAG00000031800	6072.47	0.120293	0.214072	0.999965	PPDPF
ENSBTAG00000008006	117.951	-0.269743	0.214319	0.999965	RASGRP3
ENSBTAG00000011307	134.582	-0.225311	0.214464	0.999965	DNM1
ENSBTAG00000018002	436.883	-0.13459	0.214601	0.999965	DTX3
ENSBTAG00000015354	3449.34	-0.0988602	0.214604	0.999965	ZDHHC9
ENSBTAG00000007181	1035.67	-0.178481	0.21464	0.999965	KIFC3
ENSBTAG00000003784	177.602	-0.271004	0.214668	0.999965	DNAJC2
ENSBTAG00000007411	817.956	0.172894	0.214672	0.999965	F7
ENSBTAG00000013031	267.92	-0.179295	0.21472	0.999965	TMEM62
ENSBTAG00000013111	561.379	-0.141023	0.214815	0.999965	RRM1
ENSBTAG00000019538	77.7702	-0.307449	0.215084	0.999965	FBXO28
ENSBTAG00000048553	253.841	-0.190059	0.215223	0.999965
ENSBTAG00000019832	3093.19	-0.0998885	0.215268	0.999965	TGFBR2
ENSBTAG00000003401	799.628	-0.167629	0.215303	0.999965	ACTR3
ENSBTAG00000019954	355.241	-0.150401	0.215501	0.999965	ABHD2
ENSBTAG00000038979	441.54	-0.164189	0.2157	0.999965	TMEM167B
ENSBTAG00000010935	193.272	-0.242434	0.215753	0.999965	EML4
ENSBTAG00000000250	1810.97	0.132154	0.215928	0.999965	HDHD3
ENSBTAG00000020215	712.125	-0.116515	0.215958	0.999965	EXOC2
ENSBTAG00000009842	416.218	-0.205825	0.215984	0.999965	CRYM
ENSBTAG00000002716	296.508	0.205548	0.216002	0.999965	NOL10
ENSBTAG00000008935	3815.64	0.12102	0.216058	0.999965	PFDN5
ENSBTAG00000013980	328.883	-0.169163	0.216328	0.999965	SOD3
ENSBTAG00000012902	314.136	-0.178128	0.216377	0.999965	ARL8B
ENSBTAG00000014904	578.832	-0.125522	0.216527	0.999965	SIRT5
ENSBTAG00000030180	134.387	-0.228707	0.216728	0.999965	SHANK3
ENSBTAG00000002187	1329.17	-0.101739	0.216853	0.999965	SERINC3
ENSBTAG00000003578	685.621	0.131602	0.216859	0.999965	DPCD
ENSBTAG00000014584	4042.91	0.126053	0.217087	0.999965	SLC22A10
ENSBTAG00000021678	2554.01	-0.116301	0.217155	0.999965	SLC31A1
ENSBTAG00000000621	285.899	0.218605	0.217319	0.999965	CATSPERG
ENSBTAG00000013631	10957.8	0.157788	0.217469	0.999965	GLUL
ENSBTAG00000000315	426.461	-0.134174	0.21766	0.999965	ECD
ENSBTAG00000002726	267.941	-0.225384	0.217776	0.999965	CDC27
ENSBTAG00000012503	345.501	0.171727	0.217802	0.999965	MGAT3
ENSBTAG00000020886	864.825	0.1124	0.217818	0.999965	UTP25
ENSBTAG00000004406	172.51	-0.207474	0.218044	0.999965	MSI2
ENSBTAG00000006982	3641.22	0.110912	0.218113	0.999965	RAB5C
ENSBTAG00000004377	161.605	-0.221448	0.218337	0.999965	PHLDB3
ENSBTAG00000027516	364.245	0.262492	0.218344	0.999965	APLNR
ENSBTAG00000016156	1388.88	-0.119511	0.218364	0.999965	MAPK3
ENSBTAG00000000322	724.838	-0.208774	0.218415	0.999965	CD2AP
ENSBTAG00000051673	322.985	-0.14776	0.21843	0.999965	CRIP2
ENSBTAG00000054406	75.8352	-0.31342	0.218449	0.999965	C18H19orf33
ENSBTAG00000014387	95.767	-0.288509	0.218787	0.999965	PRKAB2
ENSBTAG00000013211	267.765	-0.230177	0.218801	0.999965	CFAP97
ENSBTAG00000017386	1126.44	0.129998	0.218914	0.999965	C3H1orf50
ENSBTAG00000004781	187.667	0.197482	0.218944	0.999965	POLR3B
ENSBTAG00000013772	1310.88	-0.146358	0.218984	0.999965	SRRM1
ENSBTAG00000026326	140.839	-0.239397	0.219071	0.999965	SPN
ENSBTAG00000016599	789.513	-0.130635	0.219123	0.999965	MRPL53
ENSBTAG00000013010	107.909	-0.361745	0.219153	0.999965	CCDC126
ENSBTAG00000021407	211.408	0.260044	0.219162	0.999965
ENSBTAG00000003547	184.416	-0.208062	0.219211	0.999965	CSTF2
ENSBTAG00000010508	1819.81	0.141015	0.219238	0.999965	BLVRB
ENSBTAG00000010549	183.387	-0.234075	0.219281	0.999965	IFRD1
ENSBTAG00000013358	3810.59	-0.142154	0.219339	0.999965	RPS23
ENSBTAG00000017183	222.817	-0.17509	0.219387	0.999965	PDLIM3
ENSBTAG00000004515	126.061	-0.231819	0.219599	0.999965	KCNK1
ENSBTAG00000005955	130.58	-0.231146	0.219733	0.999965	RSPH3
ENSBTAG00000011087	159.33	-0.238907	0.219784	0.999965	ARID2
ENSBTAG00000013664	204.928	-0.31943	0.219929	0.999965	FILIP1L
ENSBTAG00000000065	234.027	-0.200767	0.220001	0.999965	CRLS1
ENSBTAG00000027049	330.892	0.154355	0.220002	0.999965	SDHAF4
ENSBTAG00000002614	127.199	-0.285059	0.220111	0.999965	RUFY2
ENSBTAG00000000285	221.387	-0.225282	0.220146	0.999965	GUF1
ENSBTAG00000018257	409.738	0.143618	0.220297	0.999965	APIP
ENSBTAG00000019792	292.427	-0.214392	0.2203	0.999965	SLC16A9
ENSBTAG00000051779	824.357	0.123767	0.220593	0.999965	PFDN1
ENSBTAG00000024492	86.2573	-0.251628	0.220743	0.999965
ENSBTAG00000003955	457.234	0.176832	0.220774	0.999965	MYO7A
ENSBTAG00000002363	679.124	0.212406	0.220799	0.999965	SESN2
ENSBTAG00000015896	546.814	-0.124518	0.22099	0.999965	CC2D1B
ENSBTAG00000019358	175.28	-0.204235	0.220999	0.999965	RNF214
ENSBTAG00000019202	579.279	-0.122975	0.221048	0.999965	EAF1
ENSBTAG00000003405	93.9932	-0.235925	0.221146	0.999965	TP53I3
ENSBTAG00000005678	355.846	-0.161639	0.2212	0.999965	AACS
ENSBTAG00000017118	184.105	-0.21734	0.221264	0.999965	FAM8A1
ENSBTAG00000004509	461.556	-0.16604	0.221277	0.999965	SLX4
ENSBTAG00000009687	343.251	0.149422	0.221442	0.999965	TIMM21
ENSBTAG00000031688	1626.02	0.110039	0.221683	0.999965	RBM4
ENSBTAG00000013857	86.8306	-0.26277	0.221832	0.999965	SH2D3A
ENSBTAG00000014430	225.453	0.195116	0.222241	0.999965	CDC26
ENSBTAG00000015841	2181.85	0.0973674	0.22228	0.999965	CCDC115
ENSBTAG00000015630	100.313	-0.325048	0.222312	0.999965	RLIM
ENSBTAG00000046142	249.684	-0.169683	0.222405	0.999965	PRKAR1B
ENSBTAG00000016939	114.436	-0.241386	0.222415	0.999965	C11H2orf42
ENSBTAG00000017885	517.282	-0.153206	0.222443	0.999965	ATPSCKMT
ENSBTAG00000019313	640.15	-0.124969	0.222832	0.999965	ZMIZ1
ENSBTAG00000004679	2038.46	-0.100704	0.22312	0.999965	WARS1
ENSBTAG00000019872	141.288	-0.225735	0.223212	0.999965	PIK3AP1
ENSBTAG00000001537	5685.39	-0.60843	0.223424	0.999965	TSKU
ENSBTAG00000003679	555.89	-0.127455	0.223447	0.999965	PAAF1
ENSBTAG00000019909	160.321	-0.201155	0.223703	0.999965	SIRT6
ENSBTAG00000018711	363.236	-0.138674	0.223908	0.999965	DENND4B
ENSBTAG00000003375	107.809	-0.304047	0.223951	0.999965	TC2N
ENSBTAG00000019801	9006.84	0.156617	0.224058	0.999965
ENSBTAG00000045925	81.7043	0.283932	0.224201	0.999965	CITED1
ENSBTAG00000031249	607.502	0.139902	0.224293	0.999965	PSMG4
ENSBTAG00000003908	835.372	-0.108389	0.224294	0.999965	MAPRE1
ENSBTAG00000002108	2832.48	-0.106037	0.22431	0.999965	YWHAQ
ENSBTAG00000005294	266.778	0.17274	0.224525	0.999965
ENSBTAG00000002823	798.256	-0.114438	0.224603	0.999965	MPZL1
ENSBTAG00000018036	743.19	-0.146948	0.224659	0.999965	CNOT7
ENSBTAG00000011334	156.443	-0.289166	0.224835	0.999965	NADK2
ENSBTAG00000009331	76.0101	-0.351215	0.2252	0.999965	CPAMD8
ENSBTAG00000026993	2607.95	-0.0997721	0.225417	0.999965	TMBIM4
ENSBTAG00000005376	70.1693	-0.340406	0.225505	0.999965	FBXO30
ENSBTAG00000000149	564.738	-0.120066	0.225586	0.999965	USP40
ENSBTAG00000005481	505.397	-0.19872	0.225597	0.999965	ADAM10
ENSBTAG00000022920	700.548	-0.174102	0.225658	0.999965	RNF128
ENSBTAG00000047133	98.5336	-0.265893	0.225832	0.999965
ENSBTAG00000000507	202.55	-0.272773	0.22595	0.999965	NR4A1
ENSBTAG00000012508	1741.26	-0.895048	0.226018	0.999965	OSGIN1
ENSBTAG00000004855	10668.8	0.131207	0.22609	0.999965	PRDX6
ENSBTAG00000019508	416.866	-0.141448	0.226108	0.999965	SEC61A2
ENSBTAG00000020277	304.41	-0.277386	0.226133	0.999965	PPP2R1B
ENSBTAG00000003027	623.552	-0.126709	0.226291	0.999965	EMX2
ENSBTAG00000054673	106.427	-1.26864	0.226385	0.999965
ENSBTAG00000019085	398.35	0.165064	0.226406	0.999965	SRP54
ENSBTAG00000015188	971.011	-0.513063	0.22641	0.999965	KLF6
ENSBTAG00000011672	117.963	0.952793	0.226544	0.999965	GABRR1
ENSBTAG00000005865	754.234	-0.211988	0.226884	0.999965	MAPK6
ENSBTAG00000010906	157.323	-0.222243	0.22691	0.999965	RPS6KA5
ENSBTAG00000010232	2298.11	0.124335	0.22714	0.999965	NDUFS5
ENSBTAG00000000855	1010.96	-0.183738	0.227198	0.999965	NXN
ENSBTAG00000002644	293.791	0.16893	0.227253	0.999965	KCNQ4
ENSBTAG00000003039	526.578	-0.155442	0.227273	0.999965	PSMB8
ENSBTAG00000039819	133.018	-0.234606	0.227376	0.999965	RPH3AL
ENSBTAG00000012724	721.443	-0.117091	0.227378	0.999965	AJUBA
ENSBTAG00000008421	561.351	-0.134827	0.227457	0.999965	SCRIB
ENSBTAG00000021447	84.9034	-0.337137	0.227737	0.999965	SIM2
ENSBTAG00000017363	10019.8	-0.125838	0.227749	0.999965	SAT1
ENSBTAG00000049402	411.457	0.15704	0.22775	0.999965	SUMO1
ENSBTAG00000008329	203.983	-0.235064	0.227872	0.999965	CYTIP
ENSBTAG00000003457	318.902	0.174935	0.228031	0.999965	ATF5
ENSBTAG00000009974	130.487	-0.21205	0.228092	0.999965	TSNARE1
ENSBTAG00000015450	194.065	-0.228672	0.228285	0.999965	CPEB3
ENSBTAG00000020193	181.694	-0.220924	0.228451	0.999965	DCLRE1A
ENSBTAG00000016255	494.261	0.137502	0.22849	0.999965	PLEK2
ENSBTAG00000014522	194.117	-0.230678	0.228594	0.999965	SMIM14
ENSBTAG00000001932	5515.05	0.111213	0.228713	0.999965	CRAT
ENSBTAG00000027916	99.3213	-0.297848	0.228809	0.999965	MALT1
ENSBTAG00000055082	5532.26	0.124234	0.228862	0.999965	COX6B1
ENSBTAG00000018954	566.576	-0.122015	0.228866	0.999965	ELP2
ENSBTAG00000008766	341.178	-0.145978	0.229228	0.999965	SLC9A1
ENSBTAG00000004950	680.126	-0.161656	0.229274	0.999965	BRB
ENSBTAG00000011733	1600.27	-0.13754	0.229321	0.999965	GIPC2
ENSBTAG00000019478	95.1062	-0.245159	0.229395	0.999965	NAAA
ENSBTAG00000051542	263.039	0.198967	0.229405	0.999965	CYP2J2
ENSBTAG00000011986	400.717	-0.178683	0.229428	0.999965	PLSCR4
ENSBTAG00000044160	369.215	0.193781	0.229456	0.999965	MCCC2
ENSBTAG00000013779	1476.09	0.158362	0.229567	0.999965	HSPA12A
ENSBTAG00000019110	332.181	-0.181003	0.229642	0.999965	PNRC1
ENSBTAG00000044135	871.903	-0.110748	0.229722	0.999965	PIGO
ENSBTAG00000014964	777.954	-0.118598	0.229765	0.999965	GALK1
ENSBTAG00000027665	200.282	-0.172405	0.229767	0.999965	BRF2
ENSBTAG00000017335	683.271	-0.210719	0.230402	0.999965	HGFAC
ENSBTAG00000015844	836.567	-0.17704	0.230495	0.999965	TFPI2
ENSBTAG00000050077	292.987	-0.156518	0.230722	0.999965
ENSBTAG00000001368	2598.87	-0.140132	0.230791	0.999965	LGALS3BP
ENSBTAG00000015390	2879.18	0.113593	0.231127	0.999965	FN3KRP
ENSBTAG00000003985	138.166	0.258917	0.231275	0.999965	CCDC15
ENSBTAG00000007809	115.547	-0.293333	0.231328	0.999965	PPP1R36
ENSBTAG00000007447	1543.59	-0.164244	0.231422	0.999965	NUDT4
ENSBTAG00000000942	407.958	-0.143632	0.231491	0.999965	SIPA1L2
ENSBTAG00000012297	1128.26	-0.476561	0.2315	0.999965	RIPOR3
ENSBTAG00000003191	233.745	-0.192331	0.231531	0.999965	FSCN1
ENSBTAG00000013881	207.202	-0.215802	0.231671	0.999965	GJA4
ENSBTAG00000005998	588.293	-0.360964	0.23178	0.999965	NOCT
ENSBTAG00000009846	1426.57	0.112251	0.23218	0.999965	MTHFD1L
ENSBTAG00000047914	3971.91	0.122236	0.232386	0.999965	CDHR5
ENSBTAG00000001912	385.31	0.216565	0.232394	0.999965	TRPV5
ENSBTAG00000005403	3812.99	0.148488	0.232958	0.999965	ADI1
ENSBTAG00000011793	1296.75	0.106477	0.233087	0.999965	FDX1
ENSBTAG00000020554	148.85	-0.270525	0.233489	0.999965	AIF1
ENSBTAG00000000252	897.382	0.135593	0.233972	0.999965	POLE3
ENSBTAG00000005797	4527.22	0.154967	0.234186	0.999965	AGXT
ENSBTAG00000007121	134.74	-0.203236	0.23424	0.999965	TK1
ENSBTAG00000048843	299.11	-0.194735	0.234309	0.999965	UBE2W
ENSBTAG00000019403	603.199	0.187401	0.234324	0.999965	MALSU1
ENSBTAG00000012371	809.671	-0.185857	0.234328	0.999965	CPD
ENSBTAG00000005725	3578.09	0.350625	0.234418	0.999965	IDO2
ENSBTAG00000017833	535.755	-0.181874	0.234524	0.999965	RNF19A
ENSBTAG00000011837	2365.17	0.100807	0.23473	0.999965	GET3
ENSBTAG00000014843	1430.72	-0.102144	0.234761	0.999965	COPB2
ENSBTAG00000019686	134.819	-0.227603	0.234962	0.999965	NCKAP1L
ENSBTAG00000002608	2274.36	-0.0937381	0.234998	0.999965	SEPTIN2
ENSBTAG00000000305	394.24	-0.139474	0.235074	0.999965	LMO4
ENSBTAG00000024042	231.738	0.167522	0.23512	0.999965	MORN2
ENSBTAG00000017613	190.467	-0.179298	0.235152	0.999965	ZNF419
ENSBTAG00000017799	498.645	-0.151212	0.235387	0.999965	PITPNB
ENSBTAG00000043560	379455	0.117371	0.23542	0.999965	COX3
ENSBTAG00000008808	110.95	-0.241383	0.235548	0.999965	CCDC17
ENSBTAG00000019907	2171.06	0.111941	0.235566	0.999965	WNK4
ENSBTAG00000019163	368.381	0.142858	0.235793	0.999965	CYB561D2
ENSBTAG00000018101	17639.3	0.163643	0.235817	0.999965	AHCY
ENSBTAG00000048432	131.115	-0.236415	0.23583	0.999965	BTBD3
ENSBTAG00000021822	261.568	0.174676	0.235855	0.999965	ARV1
ENSBTAG00000005289	404.101	-0.134922	0.236164	0.999965	CHERP
ENSBTAG00000011102	1927.13	0.149912	0.236244	0.999965	TPCN1
ENSBTAG00000015314	4208.07	0.149587	0.236464	0.999965	ASL
ENSBTAG00000012760	969.284	0.126058	0.236593	0.999965	NDUFB3
ENSBTAG00000006846	927.772	-0.13315	0.236763	0.999965	LGALS9
ENSBTAG00000006909	361.63	-0.208454	0.23687	0.999965	PIK3CB
ENSBTAG00000006089	267.258	-0.154618	0.236903	0.999965	C19H17orf80
ENSBTAG00000016042	89.5835	0.247	0.237101	0.999965	TM6SF2
ENSBTAG00000012351	4027.5	0.123449	0.237267	0.999965	ARNT2
ENSBTAG00000018805	117.832	-0.23225	0.237308	0.999965	ASB13
ENSBTAG00000007357	118.922	-0.25626	0.237373	0.999965	CHSY1
ENSBTAG00000008734	3947.51	0.342251	0.237745	0.999965	PM20D1
ENSBTAG00000008544	672.419	-0.421986	0.238128	0.999965	SALL1
ENSBTAG00000013018	268.955	-0.184172	0.238296	0.999965	AMPD2
ENSBTAG00000011601	243.675	-0.157904	0.238493	0.999965	ST3GAL5
ENSBTAG00000003702	194.303	-0.236797	0.238616	0.999965	ANGEL2
ENSBTAG00000016455	411.997	-0.182714	0.238636	0.999965	CACHD1
ENSBTAG00000016648	48563.6	0.133793	0.238767	0.999965	BSG
ENSBTAG00000020212	252.573	-0.167208	0.238807	0.999965	WDR41
ENSBTAG00000020764	1242.3	-0.108729	0.238973	0.999965	CNN2
ENSBTAG00000036101	1135.83	-0.816276	0.239107	0.999965	KYAT1
ENSBTAG00000021182	96.0214	-0.29443	0.239219	0.999965	DOCK4
ENSBTAG00000017957	586.443	0.123053	0.239288	0.999965	SPATA24
ENSBTAG00000010357	911.264	-0.168756	0.239335	0.999965	ST6GAL1
ENSBTAG00000005108	707.439	-0.178103	0.239391	0.999965	SLIT2
ENSBTAG00000008053	104.564	-0.234112	0.239482	0.999965	WDFY2
ENSBTAG00000019404	347.575	-0.142427	0.239506	0.999965	IL10RB
ENSBTAG00000020645	1682.2	-0.0914173	0.239601	0.999965	GNAI2
ENSBTAG00000008591	1098.09	-0.113581	0.239605	0.999965	CAMTA2
ENSBTAG00000010373	311.105	0.143806	0.239654	0.999965	CACTIN
ENSBTAG00000002211	352.194	-0.157735	0.239679	0.999965	MAPK8IP3
ENSBTAG00000015009	1770.42	0.127313	0.239762	0.999965	LAMTOR4
ENSBTAG00000012742	4610.48	0.119118	0.239832	0.999965	SLC22A18
ENSBTAG00000031363	3110.93	-0.108415	0.240545	0.999965	TLE5
ENSBTAG00000031725	411.432	-0.14267	0.240587	0.999965	TNFSF12
ENSBTAG00000008114	1772.86	-0.162084	0.240811	0.999965	CD99
ENSBTAG00000020428	923.103	0.11192	0.240866	0.999965	PAF1
ENSBTAG00000015255	318.682	-0.176696	0.24094	0.999965	ST6GALNAC2
ENSBTAG00000005695	121.155	-0.224141	0.241004	0.999965	NUDT6
ENSBTAG00000005257	149.272	-0.258347	0.241028	0.999965	PEX13
ENSBTAG00000025129	224.218	0.172901	0.241044	0.999965	MNT
ENSBTAG00000020543	221.37	-0.663993	0.241044	0.999965	UPK1A
ENSBTAG00000020355	132.3	-0.251063	0.241077	0.999965	KLF4
ENSBTAG00000021058	677.383	-0.11827	0.241227	0.999965	DDX42
ENSBTAG00000020558	496.543	0.223428	0.241275	0.999965	APOC2
ENSBTAG00000018254	332.624	-0.174347	0.241281	0.999965	CDKN1B
ENSBTAG00000018400	90.0294	-0.268202	0.241287	0.999965	BRMS1L
ENSBTAG00000014122	2169.97	0.129893	0.241312	0.999965	FOXRED1
ENSBTAG00000008816	413.855	-0.223004	0.241415	0.999965	TRIM2
ENSBTAG00000012332	276.22	0.160075	0.241632	0.999965	C11H2orf49
ENSBTAG00000019674	173.366	-0.186018	0.241682	0.999965	CLIP3
ENSBTAG00000017779	4637.17	0.115978	0.241739	0.999965	HSD17B10
ENSBTAG00000005215	116.12	-0.288698	0.241742	0.999965	IL10RA
ENSBTAG00000018868	521.381	-0.129106	0.241768	0.999965	METTL9
ENSBTAG00000055062	303.574	-0.228593	0.2419	0.999965	SMAD5
ENSBTAG00000001614	205.632	0.168264	0.242094	0.999965	ZNF174
ENSBTAG00000044115	172.912	0.238249	0.242104	0.999965	RIPPLY1
ENSBTAG00000010673	318.718	0.169055	0.242259	0.999965	EFNA4
ENSBTAG00000017027	461.199	0.12981	0.242344	0.999965	MMACHC
ENSBTAG00000015053	261.346	-0.175673	0.242354	0.999965	CFL2
ENSBTAG00000036298	356.609	0.157732	0.242935	0.999965
ENSBTAG00000013557	294.461	-0.270878	0.243092	0.999965	ERAP1
ENSBTAG00000016757	338.283	-0.227105	0.24315	0.999965	ZKSCAN1
ENSBTAG00000010587	523.841	-0.180624	0.24332	0.999965	SH3BGRL
ENSBTAG00000008525	205.708	-0.237091	0.243377	0.999965	LRIG2
ENSBTAG00000001244	2746	-0.143599	0.243486	0.999965	PLAT
ENSBTAG00000012791	301.002	-0.144476	0.243629	0.999965	GATC
ENSBTAG00000012757	488.855	-0.199779	0.24372	0.999965	GCNT1
ENSBTAG00000030257	93.1504	-0.249161	0.24387	0.999965	SH3BP1
ENSBTAG00000007554	236.917	-0.268619	0.243936	0.999965	IFI6
ENSBTAG00000016104	188.819	-0.271063	0.244398	0.999965	BTAF1
ENSBTAG00000035615	122.947	-0.276175	0.244602	0.999965	UPF3B
ENSBTAG00000005842	168.464	-0.182733	0.24489	0.999965	ABCC10
ENSBTAG00000006175	663.218	-0.122341	0.245059	0.999965	KDM5B
ENSBTAG00000017461	6988.41	0.16476	0.245092	0.999965	SLC16A3
ENSBTAG00000031476	105.36	-0.234266	0.245131	0.999965	DLL1
ENSBTAG00000001565	1500.42	0.0955324	0.245354	0.999965	MESD
ENSBTAG00000010740	1323.79	0.119039	0.245576	0.999965	CLTB
ENSBTAG00000017120	2726.24	0.101466	0.245621	0.999965	PHB
ENSBTAG00000000313	413.431	0.163148	0.245622	0.999965	NUDT13
ENSBTAG00000055240	18401.8	-0.825722	0.245683	0.999965
ENSBTAG00000001288	15834.9	0.177487	0.245691	0.999965	MAOB
ENSBTAG00000008509	845.305	-0.851269	0.24596	0.999965	SLC38A3
ENSBTAG00000015337	238.889	-0.214547	0.245974	0.999965	TSPAN12
ENSBTAG00000038488	10298.5	-0.112159	0.246155	0.999965	TMSB4X
ENSBTAG00000021602	262.713	-0.174268	0.246237	0.999965	CTTNBP2NL
ENSBTAG00000046257	81.6655	-0.2826	0.246243	0.999965	GIMAP4
ENSBTAG00000007696	565.751	-0.171702	0.246248	0.999965	TRAPPC8
ENSBTAG00000004769	107.303	-0.300096	0.24646	0.999965	NEIL2
ENSBTAG00000031209	460.945	0.17343	0.246645	0.999965	SLC22A4
ENSBTAG00000014643	4045.55	0.105738	0.246827	0.999965	EEF1D
ENSBTAG00000018294	1528.99	0.131284	0.246859	0.999965	DNASE1L3
ENSBTAG00000015069	744.409	-0.145229	0.247033	0.999965	PCNP
ENSBTAG00000021798	4385.97	-0.0870436	0.247358	0.999965	ERBB2
ENSBTAG00000015898	503.926	-0.139794	0.247422	0.999965	RABL3
ENSBTAG00000009796	348.922	-0.19589	0.247576	0.999965	PIGV
ENSBTAG00000005869	606.646	-0.190261	0.247622	0.999965	SENP6
ENSBTAG00000051211	96.7453	-0.320408	0.247632	0.999965	DUSP8
[truncated: 8,478 more rows]

## Sheet: Mammary gland
Table S1: Gene expression profiles in liver, kidney, and mammary gland of cows with a genetic predisposition for divergent milk urea levels (HMUg vs. LMUg).
Ensembl ID	baseMean	log2FoldChange	p-value	q-value	Human orthologous gene symbols
ENSBTAG00000004495	566.125	0.549146	5.83897e-09	3.26816e-05	UBA5
ENSBTAG00000020174	514.129	0.636506	4.4785e-08	0.000125334	HBS1L
ENSBTAG00000055197	134.036	-1.26668	2.8321e-07	0.000528388
ENSBTAG00000050496	71.5332	-1.66753	4.96791e-07	0.000557609
ENSBTAG00000003358	1429.66	0.618103	5.26624e-07	0.000557609	MCFD2
ENSBTAG00000006747	194.848	-0.751498	6.86686e-07	0.000557609	LTBP3
ENSBTAG00000000974	400.252	0.5306	6.97368e-07	0.000557609	IARS1
ENSBTAG00000010830	968.218	-0.814647	1.11689e-06	0.000739048	LRP1
ENSBTAG00000018854	1544.65	0.575138	1.2483e-06	0.000739048	SOD1
ENSBTAG00000027126	8047.73	0.733087	1.3204e-06	0.000739048	MUC15
ENSBTAG00000017122	517.723	-0.727771	1.51749e-06	0.000772147	HSPG2
ENSBTAG00000043971	163.291	-0.890897	2.49907e-06	0.00110855	NOTCH3
ENSBTAG00000017468	675.596	0.415021	2.57474e-06	0.00110855	NUCB2
ENSBTAG00000005397	3065.68	0.401068	3.30259e-06	0.00131621	CD46
ENSBTAG00000025868	1687.05	-0.387027	3.52737e-06	0.00131621	TLN1
ENSBTAG00000012265	1191.25	-0.551939	3.8658e-06	0.00135234	VWF
ENSBTAG00000010611	873.872	0.38097	5.8752e-06	0.00191987	OCIAD1
ENSBTAG00000031747	898.437	0.56663	6.17416e-06	0.00191987	HMGN4
ENSBTAG00000004402	232.744	0.512584	7.28256e-06	0.00207531	PRELID3B
ENSBTAG00000022635	413.556	-0.543113	7.41562e-06	0.00207531	LAMB2
ENSBTAG00000005339	809.204	0.585797	9.58484e-06	0.00255465	VEGFA
ENSBTAG00000014261	1754.11	0.535107	1.06362e-05	0.00270601	TARS1
ENSBTAG00000043570	4018.94	0.790619	1.15465e-05	0.00280988
ENSBTAG00000023907	640.94	-0.533898	1.25162e-05	0.00291896	COL18A1
ENSBTAG00000001521	547.545	0.464621	1.50609e-05	0.00337192	UQCRB
ENSBTAG00000006819	434.013	0.612401	1.75206e-05	0.00367936
ENSBTAG00000006864	298.239	-1.08244	1.82086e-05	0.00367936
ENSBTAG00000003222	691.269	0.698432	1.84062e-05	0.00367936	ASNS
ENSBTAG00000006898	1218.35	0.396072	1.99909e-05	0.0037366	EPRS1
ENSBTAG00000009468	128.697	1.74459	2.00277e-05	0.0037366	SHISAL2B
ENSBTAG00000051734	100.058	-1.35509	2.16533e-05	0.00390957
ENSBTAG00000007681	113.371	0.739862	2.48952e-05	0.00435443	DHFR
ENSBTAG00000018438	459.439	0.52477	2.76269e-05	0.00468582	RRAGD
ENSBTAG00000011976	73.578	4.95063	2.9203e-05	0.00477087	CYP4B1
ENSBTAG00000008645	274.526	0.437756	2.98332e-05	0.00477087	ESRRA
ENSBTAG00000031598	851.126	0.448996	3.4825e-05	0.00541445	NIPSNAP2
ENSBTAG00000009656	163.24	6.26442	3.93194e-05	0.00588132
ENSBTAG00000005969	681.111	0.481518	3.99294e-05	0.00588132	EIF2S2
ENSBTAG00000004400	300.455	-0.553377	4.34315e-05	0.00623313	PRRC2B
ENSBTAG00000037533	164.921	-1.19953	4.85286e-05	0.00654431	C4A
ENSBTAG00000014782	149.993	-0.706599	4.89857e-05	0.00654431	STAB1
ENSBTAG00000050953	225.656	0.901545	4.91074e-05	0.00654431
ENSBTAG00000014966	1027.85	-0.339961	5.22421e-05	0.00680015	PLXNB2
ENSBTAG00000012088	674.942	-0.656848	5.34646e-05	0.00680111	FBLN1
ENSBTAG00000006138	107.336	0.852913	5.51509e-05	0.00685972	SEMA3C
ENSBTAG00000009871	3341.66	0.635715	5.81822e-05	0.00707943	RAB18
ENSBTAG00000005622	397.751	-0.867483	6.81297e-05	0.00782591	LITAF
ENSBTAG00000019271	1167.98	0.332406	6.99624e-05	0.00782591	NARS1
ENSBTAG00000053296	965.949	0.465026	7.12284e-05	0.00782591	EGLN1
ENSBTAG00000054072	217.661	1.04286	7.12515e-05	0.00782591	ADM2
ENSBTAG00000020715	96.2448	1.10055	7.13081e-05	0.00782591	PIK3C2G
ENSBTAG00000011105	1332.81	0.670376	7.2791e-05	0.00783503	SLC38A2
ENSBTAG00000000642	257.829	-0.49996	7.47775e-05	0.00789699	INTS1
ENSBTAG00000006126	611.686	-0.687647	8.20952e-05	0.00826508	GTF3C1
ENSBTAG00000025210	933.023	-0.534022	8.21521e-05	0.00826508	COL4A2
ENSBTAG00000018972	631.584	0.632278	8.2693e-05	0.00826508	GARS1
ENSBTAG00000002804	521.201	-0.633621	9.09123e-05	0.00892718	PDGFRB
ENSBTAG00000013208	1150.52	0.563313	9.47855e-05	0.00914704	SLC25A4
ENSBTAG00000012866	77.4539	1.24046	9.71038e-05	0.00921193	THBS4
ENSBTAG00000009655	249.224	-0.707836	0.000114302	0.01063	TNS3
ENSBTAG00000014269	173.986	-0.769231	0.000116457	0.01063	SCARB1
ENSBTAG00000003994	560.267	-0.793733	0.000117749	0.01063	IGFBP3
ENSBTAG00000011946	212.717	0.456623	0.000127073	0.0112083	ODR4
ENSBTAG00000019246	1570.64	0.53206	0.000128161	0.0112083	SC5D
ENSBTAG00000009647	172.572	0.789404	0.00013053	0.0112399	PHAX
ENSBTAG00000001168	183.768	0.514591	0.000134317	0.0113285	BRAP
ENSBTAG00000015584	223.3	0.628958	0.000135607	0.0113285	BMI1
ENSBTAG00000015648	167.929	0.498773	0.000145571	0.011982	DNAJC21
ENSBTAG00000012448	157.535	0.638712	0.000149275	0.0121089	CCDC91
ENSBTAG00000018405	516.48	0.416261	0.000163788	0.0130963	MARS1
ENSBTAG00000013960	1132.57	0.802765	0.000169164	0.0133357	PSAT1
ENSBTAG00000011875	78.9574	-0.711922	0.000177664	0.0138113	CLIP2
ENSBTAG00000018127	440.409	0.44733	0.000181436	0.0139113	PPM1A
ENSBTAG00000019382	104.058	-0.631363	0.000184539	0.013958	PKDCC
ENSBTAG00000005574	3878.42	-1.03962	0.00019214	0.0143391	CLU
ENSBTAG00000006876	321.121	0.358548	0.000209103	0.0153997	PMPCB
ENSBTAG00000020196	551.16	0.505556	0.000214515	0.0155806	ENPP3
ENSBTAG00000011834	899.545	0.408316	0.000217126	0.0155806	CCDC47
ENSBTAG00000017028	553.79	0.543443	0.000225388	0.0159687	USO1
ENSBTAG00000000359	156.557	0.612816	0.00022886	0.016012	EIF3J
ENSBTAG00000016562	763.716	0.591646	0.000254303	0.0173556	SEC63
ENSBTAG00000000559	258.627	-0.934055	0.000255523	0.0173556	PLTP
ENSBTAG00000014806	84.7701	-0.816317	0.000257365	0.0173556	ATP2A3
ENSBTAG00000013745	199.371	-0.531226	0.000261831	0.0174465	ITGA5
ENSBTAG00000030190	663.961	-0.723156	0.000302447	0.0199158	COL6A3
ENSBTAG00000016598	1269.81	-0.354775	0.000335967	0.0218658	DYNC1H1
ENSBTAG00000017574	598.461	-0.417473	0.000343919	0.0220818	LMNA
ENSBTAG00000012490	357.676	0.366373	0.000347176	0.0220818	ETFA
ENSBTAG00000016740	234.332	-0.540168	0.000351734	0.0221203	ACLY
ENSBTAG00000017866	18314.6	0.662808	0.000365209	0.0227125	CD36
ENSBTAG00000020367	215.675	0.555126	0.000372025	0.0228822	SLC30A9
ENSBTAG00000003499	211.873	0.463182	0.000398435	0.0240451	ENPP4
ENSBTAG00000003759	321.193	-0.358231	0.000406956	0.0240451	PCNX3
ENSBTAG00000049220	74.9359	-0.87598	0.000410559	0.0240451
ENSBTAG00000009917	414.982	0.492911	0.000414142	0.0240451	PIP5K1B
ENSBTAG00000008068	803.11	0.353331	0.000415851	0.0240451	ERLEC1
ENSBTAG00000005057	296.902	0.35209	0.000416708	0.0240451	FAM204A
ENSBTAG00000019588	407.29	-0.690993	0.000432614	0.0247082	BLA-DQB
ENSBTAG00000006320	253.733	0.518213	0.000442836	0.0248699	DBT
ENSBTAG00000009680	300.238	0.398183	0.000444333	0.0248699	FAM177A1
ENSBTAG00000020084	144.088	0.503999	0.000456584	0.0253026	LONRF1
ENSBTAG00000001484	231.863	0.418097	0.000471337	0.0258641	LZTFL1
ENSBTAG00000017179	300.61	0.387837	0.000479852	0.025943	USP12
ENSBTAG00000006707	188.589	-0.817291	0.000482044	0.025943	ACSL5
ENSBTAG00000004881	106.963	0.687887	0.00049726	0.026507	MTHFD2
ENSBTAG00000003061	174.546	-0.537947	0.000525984	0.0276035	LAMA5
ENSBTAG00000005161	139.189	-0.671972	0.000527693	0.0276035	ATP8B2
ENSBTAG00000033186	554.876	0.448642	0.00053986	0.0279493	OXCT1
ENSBTAG00000010082	1251.76	-0.534928	0.000548509	0.0279493	COL15A1
ENSBTAG00000015403	405.509	-0.497027	0.000549284	0.0279493	TPP1
ENSBTAG00000039046	240.432	0.611618	0.000563531	0.0284159	CD24
ENSBTAG00000019852	901.844	0.345017	0.000581635	0.028813	PDHA1
ENSBTAG00000008530	307.335	0.564473	0.000581702	0.028813	SLC36A4
ENSBTAG00000012804	1542.33	0.302846	0.00059376	0.0290827	REEP5
ENSBTAG00000015361	356.318	0.623962	0.000597539	0.0290827	CNTFR
ENSBTAG00000018169	185.016	-0.50902	0.000620849	0.0299567	ITGB4
ENSBTAG00000012237	636.253	-0.608602	0.000628533	0.0300683	AEBP1
ENSBTAG00000000199	296.745	0.440408	0.000637355	0.0301613	PDP1
ENSBTAG00000000781	78.948	-0.703622	0.000641256	0.0301613	HIP1
ENSBTAG00000020645	757.84	-0.446364	0.000655909	0.0303669	GNAI2
ENSBTAG00000010006	251.19	0.466902	0.000656477	0.0303669	EMC2
ENSBTAG00000012405	233.937	-0.420031	0.000667734	0.0306344	PEAR1
ENSBTAG00000032829	1145.65	0.315614	0.000693271	0.0315475	GHITM
ENSBTAG00000007962	87.9909	-0.798948	0.000702545	0.0316756	ATP9A
ENSBTAG00000004757	651.346	-0.517129	0.000707406	0.0316756	LTBP4
ENSBTAG00000055295	543.176	0.549875	0.000715722	0.0317936
ENSBTAG00000031362	136.998	0.867396	0.000740847	0.0324285	NXPE2
ENSBTAG00000002988	291.263	0.4117	0.000741601	0.0324285	MACO1
ENSBTAG00000022150	199.952	-1.12707	0.000749679	0.0325276	MXRA5
ENSBTAG00000015972	110.827	0.520452	0.000780617	0.0336094	GLRX2
ENSBTAG00000053595	146.921	1.80783	0.000795064	0.0339701	HOXA9
ENSBTAG00000008611	469.943	-0.656656	0.000820529	0.0345803	IGFBP4
ENSBTAG00000006187	312.333	-0.557885	0.000821702	0.0345803	MFAP4
ENSBTAG00000013620	400.227	0.466662	0.000845069	0.0350396	UCHL5
ENSBTAG00000003177	121.865	0.517976	0.000845135	0.0350396	SLC25A33
ENSBTAG00000021442	267.178	-0.420105	0.000857229	0.0352797	CRTAP
ENSBTAG00000027625	262.729	-0.97761	0.000871764	0.035616	SFRP1
ENSBTAG00000015457	431.154	-0.718377	0.000890733	0.0361272	FGFR1
ENSBTAG00000017746	112.842	-0.647202	0.000902474	0.0363401	SLIT3
ENSBTAG00000013699	181.72	-0.588112	0.000916292	0.0365909	TBC1D1
ENSBTAG00000030671	119.473	0.583467	0.000921777	0.0365909	HOOK1
ENSBTAG00000000605	613.019	0.265709	0.000932865	0.0367305	ATP5PF
ENSBTAG00000018272	182.184	-0.439536	0.000938419	0.0367305	RERE
ENSBTAG00000009513	161.426	-0.760338	0.000982866	0.0382031	TGFBI
ENSBTAG00000003276	436.369	0.476928	0.000996864	0.0384799	PRKCH
ENSBTAG00000010709	174.938	0.445649	0.00102741	0.0393873	DLAT
ENSBTAG00000011532	278.461	-0.407081	0.00104132	0.0396491	MLLT6
ENSBTAG00000019565	4130.09	0.487181	0.00107847	0.0407863	NCOA4
ENSBTAG00000000146	247.216	-0.514263	0.0010867	0.0408216	FARP1
ENSBTAG00000020243	94.0016	-0.578972	0.00109959	0.0409758	SVEP1
ENSBTAG00000005110	323.855	0.428543	0.00110545	0.0409758	CADPS2
ENSBTAG00000008341	182.791	-0.884456	0.00114822	0.0421959	ARSB
ENSBTAG00000020406	286.887	-0.776414	0.00115344	0.0421959	GPC3
ENSBTAG00000010402	2744.43	-0.466956	0.00119996	0.0436126	MYH9
ENSBTAG00000018073	246.514	-0.596512	0.00122332	0.0441747	TSPO
ENSBTAG00000014178	77.4177	-0.981434	0.00123255	0.0442229	RALGAPA2
ENSBTAG00000019085	590.029	0.343795	0.0012961	0.0460822	SRP54
ENSBTAG00000048250	18064.5	0.948149	0.00130084	0.0460822	HSTN
ENSBTAG00000016250	198.025	0.418345	0.00135158	0.0474321	AKTIP
ENSBTAG00000021818	214.609	-0.705079	0.0013559	0.0474321	ADGRE5
ENSBTAG00000038990	525.621	0.43883	0.00140589	0.0488754	TRAF4
ENSBTAG00000045857	163.727	0.426497	0.00143252	0.049494	MCRIP2
ENSBTAG00000016469	218.809	-0.49069	0.00144186	0.0495109	TNKS1BP1
ENSBTAG00000021575	411.664	0.381007	0.00145078	0.0495137	BRD7
ENSBTAG00000005587	242.12	-0.327848	0.00146674	0.049755	SKIV2L
ENSBTAG00000000322	367.862	0.622645	0.00149009	0.0502425	CD2AP
ENSBTAG00000018137	1632.22	-0.501115	0.00151367	0.0507319	A2M
ENSBTAG00000011125	233.414	-0.579738	0.00154232	0.0513846	MYO9B
ENSBTAG00000013930	1053.94	0.335674	0.00160843	0.0529966	ATP5F1C
ENSBTAG00000016593	178.198	-0.589608	0.00161773	0.0529966	FMNL3
ENSBTAG00000012700	121.416	-0.568765	0.00161912	0.0529966	CD247
ENSBTAG00000010290	334.446	0.45864	0.00163423	0.0530595	GGNBP2
ENSBTAG00000010449	799.031	0.450091	0.00164405	0.0530595	MOCS1
ENSBTAG00000032961	287.919	0.393553	0.00164948	0.0530595	IER3IP1
ENSBTAG00000015169	564.255	0.321586	0.00166523	0.0531582	UBXN4
ENSBTAG00000034255	450.009	0.461512	0.00167682	0.0531582	EIF5B
ENSBTAG00000017164	180.085	0.555213	0.00168104	0.0531582	LARP4
ENSBTAG00000003747	282.867	0.392657	0.00171744	0.0540042	PTGR2
ENSBTAG00000011766	645.329	-0.44149	0.00174385	0.0545282	C7
ENSBTAG00000012771	348.232	-0.732878	0.00181642	0.056482	CSF1R
ENSBTAG00000017091	231.897	-0.392614	0.00185148	0.0572543	CMTR1
ENSBTAG00000013391	714.303	0.535269	0.00188057	0.0578343	ANKH
ENSBTAG00000015254	286.809	-0.34236	0.00193455	0.0588783	GLB1
ENSBTAG00000011104	2708.7	0.335344	0.00193556	0.0588783	RTN4
ENSBTAG00000043546	233.819	0.445123	0.00195297	0.0590691	ND6
ENSBTAG00000012761	75.5515	-0.707624	0.00196294	0.0590691	PTK7
ENSBTAG00000040070	4144.92	1.73146	0.0019824	0.0593358	SCGB1D
ENSBTAG00000002107	131.191	-0.963399	0.00200879	0.0598059	FZD1
ENSBTAG00000009876	412.393	-3.28853	0.00203154	0.060163	C4BPA
ENSBTAG00000014002	470.037	0.570255	0.00208134	0.0610562	CEP95
ENSBTAG00000019725	1012.72	0.269257	0.00208385	0.0610562	UBE4A
ENSBTAG00000004344	4416.31	0.584604	0.00209442	0.0610562	ACSL1
ENSBTAG00000020772	79.399	-0.800611	0.00216974	0.0625888	ARHGAP45
ENSBTAG00000007075	426.545	-1.10507	0.00217355	0.0625888
ENSBTAG00000016720	1891.15	0.266949	0.00218054	0.0625888	RAB1A
ENSBTAG00000008329	296.836	0.412477	0.00224929	0.0632019	CYTIP
ENSBTAG00000021210	310.886	0.53128	0.00225004	0.0632019	HES2
ENSBTAG00000037605	478.553	-2.95506	0.00225898	0.0632019
ENSBTAG00000044073	103.075	-0.651189	0.0022795	0.0632019	CD248
ENSBTAG00000039442	1048.69	0.470916	0.00229383	0.0632019	SEC62
ENSBTAG00000007909	209.802	-0.624341	0.00231062	0.0632019	NOTCH2
ENSBTAG00000010155	139.471	-1.03376	0.00233312	0.0632019
ENSBTAG00000006189	5358.75	-0.330236	0.00234879	0.0632019	ACTG1
ENSBTAG00000020376	409.96	0.310769	0.00235895	0.0632019	PAIP1
ENSBTAG00000016707	244.368	-0.405753	0.00238009	0.0632019	FKBP9
ENSBTAG00000020495	393.104	0.360746	0.00238143	0.0632019	SH3YL1
ENSBTAG00000016444	2271.14	0.509566	0.00238185	0.0632019	RETREG1
ENSBTAG00000011196	368.334	-0.625114	0.00238591	0.0632019	C1QB
ENSBTAG00000004950	409.665	-0.812812	0.00239253	0.0632019	BRB
ENSBTAG00000020332	285.934	-0.32846	0.00239851	0.0632019	OSBP
ENSBTAG00000022991	145.269	0.555257	0.00240207	0.0632019	NBEA
ENSBTAG00000008573	475.802	-0.475235	0.00240209	0.0632019	ZFP36
ENSBTAG00000005628	140.651	-0.730833	0.00240515	0.0632019	CD52
ENSBTAG00000002977	542.855	-0.343714	0.00251268	0.0657189	ECE1
ENSBTAG00000005250	754.278	-0.621939	0.0025456	0.0662702	BGN
ENSBTAG00000020455	237.577	-0.715077	0.00256704	0.066519	ITPR1
ENSBTAG00000002029	415.546	0.401736	0.00259493	0.0669317	IGSF5
ENSBTAG00000013755	394.646	-0.372783	0.00267546	0.0686922	ITGB5
ENSBTAG00000014314	158.505	-0.37815	0.00273079	0.0695412	HPS1
ENSBTAG00000014377	319.077	-0.469402	0.00273688	0.0695412	CHD3
ENSBTAG00000005162	79.6672	0.68063	0.00278338	0.0695412	STX19
ENSBTAG00000009495	1063.94	-0.361125	0.002784	0.0695412	BCAM
ENSBTAG00000047990	743.81	-2.78533	0.00280064	0.0695412
ENSBTAG00000006129	125.73	-0.472077	0.00280149	0.0695412	KIAA0556
ENSBTAG00000015710	178.065	-0.691079	0.00281149	0.0695412	CD3E
ENSBTAG00000051013	804.119	0.359167	0.00281171	0.0695412	RASSF3
ENSBTAG00000018049	544.527	0.307506	0.0028539	0.0695412	MKNK2
ENSBTAG00000014130	724.475	0.244344	0.00289955	0.0695412	MGC148714
ENSBTAG00000001069	225.717	-0.442619	0.00291973	0.0695412	TP53
ENSBTAG00000006969	624.075	-0.369632	0.00292252	0.0695412	TUBB
ENSBTAG00000019177	101.623	-0.753176	0.00292366	0.0695412	BIN1
ENSBTAG00000014809	374.06	-0.40429	0.00292551	0.0695412	ANXA6
ENSBTAG00000001425	307.756	0.358578	0.00292648	0.0695412	FBXO11
ENSBTAG00000015478	126.083	-0.540327	0.00295774	0.0695412	SRD5A1
ENSBTAG00000002051	333.4	-0.362694	0.00297682	0.0695412	ARAP1
ENSBTAG00000009997	216.744	-0.934731	0.00298114	0.0695412	ANO1
ENSBTAG00000010850	455.942	0.465277	0.00299437	0.0695412	SERTAD4
ENSBTAG00000006846	455.075	-0.435744	0.00299708	0.0695412	LGALS9
ENSBTAG00000016296	2477.07	0.383987	0.00300709	0.0695412	GPD1
ENSBTAG00000019203	372.398	-0.563374	0.00300797	0.0695412	S100A4
ENSBTAG00000010050	173.854	-0.519179	0.0030125	0.0695412	COL16A1
ENSBTAG00000012918	8547.56	0.388792	0.00301389	0.0695412	CRISP3
ENSBTAG00000010023	84.07	0.792087	0.00302167	0.0695412	FAM107B
ENSBTAG00000012321	571.025	0.281068	0.00303155	0.0695412	ZFAND6
ENSBTAG00000020681	601.925	0.401897	0.00304899	0.0695667	FNDC3A
ENSBTAG00000008424	301.393	-0.604399	0.00305753	0.0695667	ABR
ENSBTAG00000005893	296.968	0.396275	0.00311826	0.0705202	TMEM68
ENSBTAG00000015466	173.373	-0.375638	0.00312463	0.0705202	NSUN2
ENSBTAG00000003336	707.885	0.438584	0.00318398	0.0714299	TPD52L1
ENSBTAG00000018263	699.544	0.397396	0.00319628	0.0714299	WAC
ENSBTAG00000015405	99.5384	-0.547134	0.00320322	0.0714299	DCHS1
ENSBTAG00000002542	340.231	0.453941	0.00322113	0.0715442	KRCC1
ENSBTAG00000019436	92.6652	-0.54491	0.0032509	0.0719199	SLC39A13
ENSBTAG00000008224	876.638	0.352243	0.0033194	0.0731462	PAIP2
ENSBTAG00000017349	559.624	-0.342933	0.00335566	0.0736552	PCDHGC3
ENSBTAG00000011802	1337.28	-0.518039	0.00337234	0.0737322	COL6A1
ENSBTAG00000051486	187.047	0.416178	0.00345253	0.0749624	UFM1
ENSBTAG00000012849	1891.88	-0.417051	0.00346135	0.0749624	COL4A1
ENSBTAG00000007303	1044.28	0.401134	0.00350379	0.0749624	RAD21
ENSBTAG00000009569	210.303	-0.384899	0.00350405	0.0749624	DOCK6
ENSBTAG00000017457	110.873	-0.557682	0.00350679	0.0749624	STK10
ENSBTAG00000039555	906.251	0.259951	0.00352216	0.0749624
ENSBTAG00000015938	189.111	-0.379336	0.00352312	0.0749624	ARAP3
ENSBTAG00000013607	713.695	-0.289067	0.00353575	0.0749624	WDR1
ENSBTAG00000012067	98.0968	-0.541195	0.00358545	0.0757294	EPG5
ENSBTAG00000019603	3031.59	0.44351	0.00360136	0.0757794	LDHB
ENSBTAG00000004014	311.859	-0.400848	0.00365824	0.0759224	FBLN2
ENSBTAG00000013495	69.9199	-0.69913	0.00366616	0.0759224	WDFY3
ENSBTAG00000007562	2113.35	0.310189	0.00366807	0.0759224	TRAM1
ENSBTAG00000049589	2805.24	-2.12383	0.00367274	0.0759224	SAA3
ENSBTAG00000002528	1333.82	0.440738	0.00367598	0.0759224	EIF3A
ENSBTAG00000012514	319.128	-0.561729	0.00370746	0.0761265	PODN
ENSBTAG00000015512	144.21	-0.616333	0.00371306	0.0761265	HEXB
ENSBTAG00000014906	84.6948	-0.914442	0.00375582	0.0766575	VCAN
ENSBTAG00000006039	435.944	-0.486675	0.00376635	0.0766575	ARHGDIB
ENSBTAG00000015839	563.046	-0.363465	0.0038195	0.0771062	MAP4
ENSBTAG00000021351	310.867	-0.349045	0.00381995	0.0771062	MED12
ENSBTAG00000010169	621.065	0.425432	0.00382973	0.0771062	SUCO
ENSBTAG00000012545	551.729	0.441323	0.00386191	0.0774756	CASC4
ENSBTAG00000010447	162.107	-0.656078	0.00388412	0.0776427	LSP1
ENSBTAG00000017040	161.692	-0.795228	0.00391891	0.0780594	LY6E
ENSBTAG00000004383	273.626	0.519194	0.00393621	0.0781259	FNBP1L
ENSBTAG00000014611	234.258	-0.636705	0.00396015	0.0783233	SORL1
ENSBTAG00000017024	91.0497	0.771131	0.00398387	0.0783617	PPARGC1A
ENSBTAG00000037383	913.132	-0.454003	0.0039917	0.0783617	AKAP13
ENSBTAG00000010777	462.895	0.454131	0.00402315	0.0783617	CARS1
ENSBTAG00000019682	941.039	-0.253933	0.00403068	0.0783617	PRRC2A
ENSBTAG00000004207	422.45	-0.306386	0.00403209	0.0783617	CD93
ENSBTAG00000047420	730.037	0.313422	0.00405742	0.0783634	BTNL9
ENSBTAG00000010362	489.027	0.538485	0.00406018	0.0783634	NOSTRIN
ENSBTAG00000034372	1247.33	-2.13061	0.00410633	0.0787304
ENSBTAG00000019627	771.642	-0.453808	0.00410732	0.0787304	THY1
ENSBTAG00000017063	256.266	0.373782	0.00423755	0.0809494	EPB41L4B
ENSBTAG00000007784	411.832	0.322739	0.00429054	0.0816829	NAA50
ENSBTAG00000014713	138.707	-0.774913	0.00431052	0.0817851	RARRES1
ENSBTAG00000010994	365.246	-0.338538	0.0043509	0.0818846	CTSF
ENSBTAG00000001444	475.361	-0.446807	0.00436649	0.0818846	TNXB
ENSBTAG00000009426	177.469	0.503255	0.00436859	0.0818846	EZH2
ENSBTAG00000001057	868.452	0.300241	0.00437452	0.0818846	ARFGAP3
ENSBTAG00000020630	359.95	0.313271	0.00440256	0.0818846	KCMF1
ENSBTAG00000007002	115.778	-0.457902	0.00440354	0.0818846	IDUA
ENSBTAG00000013981	331.924	0.282577	0.00446532	0.0823903	SPTSSA
ENSBTAG00000013881	115.798	-0.459203	0.00449099	0.0823903	GJA4
ENSBTAG00000052233	83.8238	-2.31733	0.00449182	0.0823903
ENSBTAG00000013880	394.561	-0.350314	0.00450349	0.0823903	WWC1
ENSBTAG00000000803	94.7919	0.525705	0.00451088	0.0823903	ZNF667
ENSBTAG00000020954	171.057	0.523033	0.00451906	0.0823903	TRIM7
ENSBTAG00000048122	201.37	-0.481657	0.00459466	0.0834967	CFD
ENSBTAG00000026172	455.436	0.393179	0.00465658	0.0840937	LRATD2
ENSBTAG00000032433	118.072	0.436266	0.00465757	0.0840937	DENR
ENSBTAG00000015943	280.34	0.280887	0.00467398	0.0840937	MICU2
ENSBTAG00000005034	144.102	-0.472421	0.00468761	0.0840937	CAPN5
ENSBTAG00000011043	148.837	-0.65221	0.00477885	0.0849445	RAC2
ENSBTAG00000007013	776.519	0.461789	0.00478111	0.0849445	TOM1L1
ENSBTAG00000015738	345.332	-0.309487	0.00479412	0.0849445	GIGYF1
ENSBTAG00000007058	148.181	-0.386492	0.00479575	0.0849445	ATG2A
ENSBTAG00000014429	337.401	-0.475804	0.00483905	0.0851546	KMT2D
ENSBTAG00000013368	120.365	0.513038	0.00484898	0.0851546	ANKRD22
ENSBTAG00000014603	324.148	0.443663	0.00485325	0.0851546	VAMP1
ENSBTAG00000022032	136.745	0.519079	0.00487211	0.0851817	CHCHD10
ENSBTAG00000051386	304.839	0.29235	0.00489185	0.0851817	AP3S1
ENSBTAG00000021822	112.368	0.571697	0.0049048	0.0851817	ARV1
ENSBTAG00000016345	99.9678	-0.727526	0.00491567	0.0851817	IL2RB
ENSBTAG00000003166	314.265	-0.551047	0.00493957	0.0853317	AXL
ENSBTAG00000006731	1947.48	0.726966	0.00496831	0.0854689	SLC7A5
ENSBTAG00000006335	479.583	-0.311061	0.00497805	0.0854689	STAT6
ENSBTAG00000016266	556.939	0.255567	0.00506829	0.0866119	SDHD
ENSBTAG00000004979	166.414	0.390835	0.00508475	0.0866119	MRS2
ENSBTAG00000006556	773.624	0.301477	0.0050959	0.0866119	COPB1
ENSBTAG00000024928	265.038	-0.64059	0.00510652	0.0866119	TNFRSF1B
ENSBTAG00000013145	637.144	0.327999	0.00516295	0.0868695	DDHD2
ENSBTAG00000000385	300.272	0.468367	0.0051694	0.0868695	ZBTB18
ENSBTAG00000010562	455.503	-0.481904	0.00519777	0.0868695	CD34
ENSBTAG00000021582	85.6391	0.781208	0.00519885	0.0868695	NCAPG
ENSBTAG00000021778	412.45	-0.305237	0.00520572	0.0868695	SELENON
ENSBTAG00000013191	379.553	-0.411276	0.00521483	0.0868695	AGRN
ENSBTAG00000000042	563.212	0.642567	0.00526311	0.0871138	PYCR1
ENSBTAG00000015240	664.662	-0.332401	0.00526804	0.0871138	UBR4
ENSBTAG00000001107	333.001	0.306774	0.00527619	0.0871138	CACYBP
ENSBTAG00000003604	154.364	-0.853162	0.00530636	0.0873542	ADAMTSL4
ENSBTAG00000013265	125.084	-0.408275	0.0053995	0.0883495	DHX38
ENSBTAG00000007836	1112.14	0.518834	0.00542804	0.0883495	PPA1
ENSBTAG00000004625	348.967	-0.45218	0.00542976	0.0883495	PYGB
ENSBTAG00000012855	20293.7	0.836967	0.00542996	0.0883495	LPL
ENSBTAG00000014388	1390.13	0.273368	0.0054677	0.0887059	EIF3I
ENSBTAG00000018189	539.017	0.571619	0.00550532	0.089058	CSTB
ENSBTAG00000005413	97.6749	-0.734204	0.00560246	0.0902897	NLRC5
ENSBTAG00000001601	1996.93	-0.370461	0.00561943	0.0902897	PKM
ENSBTAG00000032183	1911.55	0.616063	0.00562986	0.0902897	NELL2
ENSBTAG00000015187	314.94	-0.298862	0.00565106	0.0903709	DDX41
ENSBTAG00000009299	290.063	0.391123	0.00582666	0.092652	AFTPH
ENSBTAG00000001485	232.855	0.536676	0.00582681	0.092652	PPIP5K2
ENSBTAG00000020536	1059.22	0.674016	0.00587326	0.0929064	HERC6
ENSBTAG00000018661	94.1632	-0.652685	0.00587601	0.0929064	TMC6
ENSBTAG00000002052	258.947	-0.332237	0.00593549	0.0935825	PLOD1
ENSBTAG00000037400	295.955	-0.27776	0.00600946	0.094231	TNRC18
ENSBTAG00000004952	3039.78	0.347348	0.00601029	0.094231	MFSD4A
ENSBTAG00000018223	2929.38	-1.92896	0.00606487	0.0948211	CHI3L1
ENSBTAG00000013367	595.674	-0.291349	0.00612144	0.0951539	PPT1
ENSBTAG00000021769	281.343	0.432922	0.00612926	0.0951539	CUL3
ENSBTAG00000006835	208.758	-0.639212	0.00614431	0.0951539	MCAM
ENSBTAG00000005077	1072.41	-0.419449	0.0061694	0.0951539	CXCL12
ENSBTAG00000024869	207.965	-0.559228	0.00617143	0.0951539	CX3CL1
ENSBTAG00000051210	325.018	-0.485723	0.00618816	0.0951539	GSTP1
ENSBTAG00000045500	96.1857	-0.804085	0.0062078	0.0951944	SGSM2
ENSBTAG00000019754	171.636	-0.360209	0.00625309	0.0954052	CAVIN3
ENSBTAG00000020382	398.562	-0.508005	0.00625564	0.0954052	RIN2
ENSBTAG00000005475	94.0906	-0.715734	0.00629193	0.0956336	TCAF2
ENSBTAG00000018847	415.199	0.310565	0.00630479	0.0956336	HARS1
ENSBTAG00000011215	1488.64	-0.332533	0.00634632	0.0960034	ACTN4
ENSBTAG00000022920	186.499	0.541562	0.0064153	0.0967249	RNF128
ENSBTAG00000005661	277.53	0.324576	0.00642858	0.0967249	SNAP23
ENSBTAG00000016282	1592.68	0.335196	0.00644606	0.0967279	EIF5
ENSBTAG00000017527	1381.55	0.504396	0.00649518	0.0972044	CRYBG1
ENSBTAG00000008617	162.763	0.405719	0.0065267	0.0974156	CSTF3
ENSBTAG00000019472	767.04	0.338749	0.00655294	0.0975472	NR3C1
ENSBTAG00000016309	694.195	0.256213	0.00660844	0.0977363	ATP6V1D
ENSBTAG00000000833	471.511	-0.408024	0.00661584	0.0977363	TAX1BP3
ENSBTAG00000018373	505.271	-0.393833	0.00663075	0.0977363	DPYSL2
ENSBTAG00000011805	801.251	0.38126	0.00663549	0.0977363	PLIN3
ENSBTAG00000008733	491.945	-0.33918	0.00666153	0.0978624	MAGED1
ENSBTAG00000018016	2932.16	0.442847	0.00669468	0.0980098	NUPR1
ENSBTAG00000000432	117.957	-0.695831	0.00670659	0.0980098
ENSBTAG00000052465	313.329	0.509914	0.00672594	0.0980366
ENSBTAG00000002422	69.642	-0.524085	0.00674553	0.0980589	BCL9
ENSBTAG00000015083	527.712	0.25475	0.00676251	0.0980589	FBXO9
ENSBTAG00000002923	165.255	-0.912694	0.0068397	0.0989219	CX3CR1
ENSBTAG00000005115	3345.61	0.497534	0.00691578	0.0996201	SLC31A2
ENSBTAG00000019915	3596.33	-0.34207	0.00692357	0.0996201	GSN
ENSBTAG00000009109	139.577	0.496777	0.00697719	0.100134	CASD1
ENSBTAG00000007153	317.804	-0.65008	0.00702913	0.100622	C1QA
ENSBTAG00000020904	92.8248	-0.620804	0.00705195	0.100691	JAK3
ENSBTAG00000017462	4669.57	0.395415	0.00710347	0.101168	ATF4
ENSBTAG00000015050	74.9896	0.856358	0.00712861	0.101269	HCN2
ENSBTAG00000018133	98.0411	0.56946	0.00720473	0.101932	SEMA3A
ENSBTAG00000007519	261.03	-0.305117	0.00722318	0.101932	ADAR
ENSBTAG00000004672	316.795	0.483665	0.00722994	0.101932	RDX
ENSBTAG00000012451	341.201	-0.499535	0.00726919	0.102087	BOLA-DMB
ENSBTAG00000008494	375.515	0.668738	0.00727741	0.102087	TMEM171
ENSBTAG00000004552	912.247	-0.187539	0.00730757	0.102254	PBXIP1
ENSBTAG00000009541	730.115	0.278879	0.00734573	0.102488	SUCLG2
ENSBTAG00000013287	78.4394	-0.525289	0.00738317	0.102488	SMO
ENSBTAG00000013454	356.675	0.377659	0.00738351	0.102488	TAB2
ENSBTAG00000022489	141.745	-0.66298	0.00740706	0.102488
ENSBTAG00000010303	222.649	-0.802952	0.00743104	0.102488	ICAM1
ENSBTAG00000015609	86.2282	-0.694077	0.00743417	0.102488	PREX1
ENSBTAG00000000854	322.338	0.458553	0.00755395	0.103274	SEC16B
ENSBTAG00000035226	439.512	0.310745	0.00757651	0.103274	TOR1AIP1
ENSBTAG00000009293	249.278	-0.34888	0.00760544	0.103274	EVL
ENSBTAG00000019313	635.627	-0.444781	0.00761174	0.103274	ZMIZ1
ENSBTAG00000015596	136.185	-0.573022	0.00761352	0.103274	SLCO2B1
ENSBTAG00000004428	520.14	0.329156	0.00763053	0.103274	H2AFZ
ENSBTAG00000047287	4776.95	0.413282	0.00764299	0.103274	MTARC1
ENSBTAG00000021215	309.216	-0.319416	0.00765201	0.103274	VWA5A
ENSBTAG00000001009	110.968	-0.633701	0.00765727	0.103274	HCLS1
ENSBTAG00000019269	1270.84	-0.460189	0.00771535	0.103564	COL6A2
ENSBTAG00000003199	635.181	0.636162	0.00771575	0.103564	SLC35C1
ENSBTAG00000019298	153.59	0.357136	0.007806	0.104397	STRADB
ENSBTAG00000004177	83.5762	-0.590968	0.00782936	0.104397	TANC1
ENSBTAG00000013922	339.558	0.54661	0.00783377	0.104397	MOSPD1
ENSBTAG00000011733	828.273	0.395065	0.00792639	0.10538	GIPC2
ENSBTAG00000001575	1995.1	0.230685	0.00797431	0.105542	CALM2
ENSBTAG00000014824	442.439	-0.582897	0.00797623	0.105542	MMP14
ENSBTAG00000018045	128.955	-0.463849	0.00808212	0.106448	SLC12A4
ENSBTAG00000017095	192.551	0.380526	0.00808274	0.106448	DENND4A
ENSBTAG00000000512	112.059	0.83508	0.00820724	0.107834	SNTA1
ENSBTAG00000021103	608.825	0.301977	0.00824427	0.108066	SLC35F5
ENSBTAG00000017060	157.879	-0.725623	0.00828049	0.10809	ITGB2
ENSBTAG00000018912	399.321	-0.277644	0.00828472	0.10809	ARHGEF1
ENSBTAG00000013023	266.147	-0.400391	0.0083048	0.1081	MAP4K4
ENSBTAG00000002633	580.687	-0.291262	0.00835278	0.108462	SEPTIN9
ENSBTAG00000012758	423.173	0.237322	0.00838865	0.108462	YIPF5
ENSBTAG00000011709	475.825	0.306657	0.0083907	0.108462	IMPA1
ENSBTAG00000021452	171.602	-0.68701	0.00841339	0.108505	TRANK1
ENSBTAG00000019967	320.535	-0.456152	0.00851593	0.109574	RASA3
ENSBTAG00000006489	179.576	0.421964	0.00864474	0.11075	MYO5A
ENSBTAG00000003421	301.225	-0.273087	0.00864688	0.11075	RNF40
ENSBTAG00000016637	103.198	0.482233	0.00868092	0.110932	WBP4
ENSBTAG00000015739	264.46	-0.452524	0.00874757	0.111529	MRC2
ENSBTAG00000008548	388.157	0.272491	0.00881464	0.112129	FAM98A
ENSBTAG00000003887	1974.91	0.491785	0.00888656	0.112788	ECHDC1
ENSBTAG00000011400	429.695	-0.339523	0.00894639	0.11329	DBN1
ENSBTAG00000014826	1023.29	0.362598	0.00898827	0.113384	ZC3H7A
ENSBTAG00000031441	139.002	-0.613684	0.00900075	0.113384	FXYD5
ENSBTAG00000003777	114.224	-0.405898	0.00901461	0.113384	TIE1
ENSBTAG00000017943	69.7835	-1.01567	0.00906778	0.113655	GALNT6
ENSBTAG00000012586	528.848	0.371566	0.00907674	0.113655	HSPD1
ENSBTAG00000007335	616.93	0.276456	0.00910431	0.113727	TPD52
ENSBTAG00000021883	754.61	0.230029	0.00912311	0.113727	AP3M1
ENSBTAG00000010149	167.059	0.58109	0.00914662	0.113766	CRY1
ENSBTAG00000048331	334.185	0.672307	0.00917874	0.113806
ENSBTAG00000003263	265.314	0.292223	0.00919045	0.113806	TBCA
ENSBTAG00000020780	277.752	-0.460913	0.00921177	0.113818	SBNO2
ENSBTAG00000048958	95.07	-0.678565	0.00926194	0.114186
ENSBTAG00000025313	2157.11	0.284863	0.00932889	0.114759	DYNLL2
ENSBTAG00000027728	181.744	0.407971	0.00936695	0.114974	NUDT12
ENSBTAG00000000894	748.014	-0.264456	0.00944167	0.115638	PGK1
ENSBTAG00000031231	432.035	-0.345251	0.00948479	0.115912	IRF1
ENSBTAG00000017666	143.454	-0.522076	0.0095103	0.115971	ABCC5
ENSBTAG00000015327	2012.5	-0.310595	0.00954331	0.116097	SPTAN1
ENSBTAG00000026234	179.523	0.523488	0.009582	0.116097	STK3
ENSBTAG00000018469	362.957	0.350478	0.00958292	0.116097	ALDH6A1
ENSBTAG00000016167	644.61	0.269134	0.00960607	0.116126	ATL2
ENSBTAG00000019750	173.125	0.422566	0.00963886	0.116272	TMEM106B
ENSBTAG00000020824	129.024	0.58363	0.00970479	0.116723	KRT10
ENSBTAG00000021976	466.652	0.244699	0.00971797	0.116723	NDUFS1
ENSBTAG00000005718	15268.4	0.6116	0.00976051	0.116983	PLIN2
ENSBTAG00000047768	656.249	0.257491	0.00984479	0.117517	COX7B
ENSBTAG00000046979	629.596	-0.476329	0.00988048	0.117517	LGMN
ENSBTAG00000000279	397.937	0.513412	0.0098875	0.117517	RAB26
ENSBTAG00000031402	349.484	-0.291286	0.00990178	0.117517	ASXL1
ENSBTAG00000016448	131.13	-0.383136	0.00991006	0.117517	ZBTB40
ENSBTAG00000018123	382.925	-0.33201	0.00996046	0.11777	FBLN5
ENSBTAG00000000469	1006.44	0.235776	0.00997349	0.11777	PPP2CA
ENSBTAG00000011193	215.662	-0.662655	0.0100231	0.117978	C1QC
ENSBTAG00000003215	102.514	-0.66895	0.0100381	0.117978	KIF3B
ENSBTAG00000018910	363.231	-0.256088	0.0100566	0.117978	WDR6
ENSBTAG00000006672	337.415	0.279301	0.0100754	0.117978	SYNCRIP
ENSBTAG00000005726	3187.23	0.296149	0.0101062	0.118092	HNRNPA2B1
ENSBTAG00000020066	347.785	0.313212	0.0101764	0.118664	ZW10
ENSBTAG00000002708	116.05	0.3936	0.010267	0.119472	MRPL42
ENSBTAG00000008849	149.395	-0.638431	0.0103548	0.120243	SORT1
ENSBTAG00000016057	637.889	-0.272454	0.010534	0.122072	CSRP1
ENSBTAG00000017533	524.393	0.438439	0.0106979	0.123698	LRRC1
ENSBTAG00000018349	117.894	-0.655573	0.0107186	0.123698	IFI30
ENSBTAG00000000210	158.118	-0.430597	0.01076	0.123921	ARHGAP31
ENSBTAG00000014220	116.896	-0.9487	0.0108047	0.124014
ENSBTAG00000017228	107.386	-0.520615	0.0108202	0.124014	TP53I11
ENSBTAG00000026199	5870.53	-0.314656	0.0108553	0.124014	ACTB
ENSBTAG00000008411	119.129	-0.61941	0.0108622	0.124014	PLEKHO2
ENSBTAG00000014294	138.254	0.371207	0.0108815	0.124014	ST7L
ENSBTAG00000018227	399.252	0.437282	0.010901	0.124014	SLC4A7
ENSBTAG00000044135	201.428	-0.34824	0.0110818	0.125474	PIGO
ENSBTAG00000021128	565.581	-0.215148	0.0110932	0.125474	ADD1
ENSBTAG00000008825	112.349	0.447557	0.0111085	0.125474	POLR3F
ENSBTAG00000004452	296.819	-0.272212	0.0111421	0.125474	IPO9
ENSBTAG00000004310	445.689	0.238558	0.0111528	0.125474	UBR7
ENSBTAG00000002627	351.218	0.488478	0.011164	0.125474	ZRANB2
ENSBTAG00000020654	126.133	0.558166	0.0112589	0.126024	BAZ2B
ENSBTAG00000004054	700.354	0.28002	0.0112983	0.126024	PAPOLA
ENSBTAG00000021483	182.335	-0.361462	0.0113001	0.126024	OLFML1
ENSBTAG00000010919	519.586	0.400207	0.0113029	0.126024	USP47
ENSBTAG00000009475	161.272	-0.614364	0.0113907	0.12675	PLXDC2
ENSBTAG00000000342	191.161	-0.310071	0.0114595	0.127262	PLOD3
ENSBTAG00000007268	151.724	-0.621941	0.0115375	0.127852	F13A1
ENSBTAG00000018993	282.711	-0.336437	0.0115582	0.127852	ITGB7
ENSBTAG00000049163	307.917	-0.287235	0.0115913	0.127964	TSPAN9
ENSBTAG00000004051	598.946	0.365955	0.011643	0.128282	SBDS
ENSBTAG00000005958	424.313	-0.273739	0.0117225	0.128648	PTK2B
ENSBTAG00000009554	222.52	-0.421059	0.0117247	0.128648	EHBP1L1
ENSBTAG00000024240	301.183	0.32266	0.0117451	0.128648	ACADM
ENSBTAG00000005039	607.472	-0.22457	0.0117723	0.128694	ARAF
ENSBTAG00000018238	229.303	-0.500042	0.0118994	0.129754	ABTB1
ENSBTAG00000000357	141.668	-0.5599	0.0119217	0.129754	PRAG1
ENSBTAG00000001179	222.767	-0.32424	0.0119547	0.129754	TEP1
ENSBTAG00000013761	78.6579	-0.845601	0.0119644	0.129754	STMN1
ENSBTAG00000005869	291.332	0.510347	0.0119861	0.129754	SENP6
ENSBTAG00000015127	439.951	-0.4379	0.0120244	0.129754	SDC4
ENSBTAG00000002238	90.455	-0.401542	0.0120429	0.129754	ARL2
ENSBTAG00000013859	364.586	0.37455	0.0120547	0.129754	SCYL2
ENSBTAG00000003038	180.474	-0.326308	0.0121069	0.130066	TAP2
ENSBTAG00000010042	398.726	0.407385	0.0121657	0.130447	RIOK3
ENSBTAG00000047834	469.046	0.348373	0.0122034	0.130601	EFR3A
ENSBTAG00000011319	312.418	0.454953	0.0123194	0.13159	SLTM
ENSBTAG00000006693	162.266	0.352148	0.0124721	0.132643	MTX2
ENSBTAG00000021896	247.245	-0.279488	0.0124806	0.132643	NUP214
ENSBTAG00000019771	130.845	-0.355278	0.012489	0.132643	PALM
ENSBTAG00000008600	119.671	-0.610366	0.0125253	0.132776	TRAF3IP2
ENSBTAG00000012938	71.6481	-0.711979	0.012625	0.133225	JARID2
ENSBTAG00000010645	2957.09	-0.513449	0.0126527	0.133225	BOLA-DRA
ENSBTAG00000024539	90.0027	-0.718583	0.0126574	0.133225	SPSB1
ENSBTAG00000011190	3242.45	-0.282455	0.0126834	0.133225	FLNA
ENSBTAG00000022155	817.955	-0.401979	0.0126897	0.133225	FSTL1
ENSBTAG00000002178	167.59	-0.410662	0.0127104	0.133225	PPL
ENSBTAG00000024958	333.27	0.486917	0.0127678	0.133576	FAM214A
ENSBTAG00000007773	223.635	-0.705139	0.0128054	0.133719	VCAM1
ENSBTAG00000013652	104.345	0.602394	0.0128302	0.133726	GTF2A1
ENSBTAG00000021377	210.918	-0.522435	0.0128538	0.133726	S100A14
ENSBTAG00000050514	259.557	0.278413	0.013064	0.13566	ELOC
ENSBTAG00000048553	196.319	0.373664	0.0130978	0.135678
ENSBTAG00000016933	391.279	-0.346713	0.0131421	0.135678	IL27RA
ENSBTAG00000020616	210.35	-0.371382	0.0131506	0.135678	DGKD
ENSBTAG00000020657	139.075	-0.607781	0.0131626	0.135678	FAT1
ENSBTAG00000007508	200.102	0.354543	0.013218	0.135998	SRBD1
ENSBTAG00000009304	165.534	0.354329	0.0133564	0.13717	PDCD5
ENSBTAG00000011491	190.727	-0.314545	0.0133977	0.137342	WDR81
ENSBTAG00000000160	283.744	0.642525	0.0134323	0.137445	CBS
ENSBTAG00000006024	141.822	-0.444265	0.0134587	0.137464	ISLR
ENSBTAG00000004844	395.954	0.24913	0.0135024	0.137659	ARL2BP
ENSBTAG00000018824	626.065	0.356544	0.0135491	0.137719	MIA3
ENSBTAG00000020173	133.274	-0.638159	0.0135615	0.137719	INPP5D
ENSBTAG00000033457	306.965	0.619844	0.013582	0.137719	CCAR1
ENSBTAG00000016337	121.182	0.403702	0.0136084	0.137736	ACOT13
ENSBTAG00000002784	308.965	0.238484	0.0136765	0.137967	COPS5
ENSBTAG00000017565	242.86	0.420302	0.0136805	0.137967	SCFD1
ENSBTAG00000011025	316.337	0.254464	0.0138075	0.138825	BTF3L4
ENSBTAG00000000141	216.396	0.448603	0.0138152	0.138825	NFU1
ENSBTAG00000012970	67.083	-0.580834	0.0138721	0.139147	FAM53B
ENSBTAG00000012361	92.3086	-0.432886	0.0139486	0.139284	ARHGEF11
ENSBTAG00000009705	430.08	-0.467388	0.0139911	0.139284	SERPINF1
ENSBTAG00000031171	268.651	0.329506	0.0139997	0.139284	SH3GLB1
ENSBTAG00000000072	131.065	0.424443	0.0140062	0.139284	TFB2M
ENSBTAG00000003509	98.049	-0.506162	0.0140102	0.139284	PLEKHA2
ENSBTAG00000007648	982.787	0.536243	0.0141308	0.140221	NET1
ENSBTAG00000011969	998.143	-0.266656	0.0141546	0.140221	HSPB1
ENSBTAG00000012409	232.188	-0.638183	0.0142853	0.141267	POSTN
ENSBTAG00000005182	197.476	-0.440046	0.0143336	0.141494	BoLA
ENSBTAG00000012066	546.439	-0.299024	0.0143762	0.141665	PECAM1
ENSBTAG00000020528	379.575	-0.390279	0.0144711	0.14235	PCOLCE
ENSBTAG00000017875	120.98	-0.633577	0.0145846	0.143215	ARHGAP30
ENSBTAG00000004409	1896.96	0.37688	0.014811	0.145031	IVD
ENSBTAG00000004929	493.024	0.207709	0.0148489	0.145031	C20H5orf51
ENSBTAG00000021466	4879.15	-0.652667	0.0148633	0.145031	COL3A1
ENSBTAG00000006689	226.133	0.64151	0.0148948	0.145031	TECTB
ENSBTAG00000017455	355.264	0.540888	0.0149203	0.145031	ADAM9
ENSBTAG00000020043	240.025	-0.401167	0.0149392	0.145031	ARHGAP17
ENSBTAG00000012760	246.758	0.294652	0.014951	0.145031	NDUFB3
ENSBTAG00000013468	3900.4	-0.418686	0.0150623	0.145557	AHNAK
ENSBTAG00000010682	821.075	-0.394671	0.0150838	0.145557	DDR1
ENSBTAG00000026111	226.816	-0.625601	0.0151017	0.145557	LBH
ENSBTAG00000010653	538.834	0.383572	0.0151092	0.145557	MIGA2
ENSBTAG00000017834	213.419	-0.446813	0.0151878	0.145864	PRELP
ENSBTAG00000021838	450.579	0.322116	0.0151932	0.145864	ESRP1
ENSBTAG00000012383	337.177	0.24983	0.0152313	0.145979	CHMP5
ENSBTAG00000007578	510.835	0.26575	0.0152657	0.146058	SHTN1
ENSBTAG00000018951	77.2258	-0.634306	0.0153979	0.147072	TBC1D9
ENSBTAG00000008355	239.896	-0.301267	0.0156105	0.148849	CPSF1
ENSBTAG00000012456	120.011	-0.834465	0.0157035	0.149331	HEPACAM2
ENSBTAG00000008414	309.311	0.337071	0.0157396	0.149331	ZFR
ENSBTAG00000010801	85.0631	0.448895	0.0157688	0.149331	CMBL
ENSBTAG00000013290	374.532	-0.320345	0.0157821	0.149331	DYSF
ENSBTAG00000001420	644.552	-0.441231	0.0158085	0.149331	ABHD12
ENSBTAG00000001941	319.922	-0.301628	0.0158212	0.149331	SEMA4D
ENSBTAG00000013425	81.7825	0.613613	0.0158615	0.14946	COPS2
ENSBTAG00000014490	955.649	-0.216858	0.0159194	0.149467	DDX39B
ENSBTAG00000017976	241.385	-0.303718	0.0159333	0.149467	ABL1
ENSBTAG00000013046	1310.86	0.552956	0.0159424	0.149467	MPP1
ENSBTAG00000043553	189.247	-0.512347	0.0160451	0.150178	GPX3
ENSBTAG00000018752	107.084	0.566161	0.0161251	0.150675	SUZ12
ENSBTAG00000016818	500.774	0.354946	0.0161585	0.150736	ZCCHC17
ENSBTAG00000003634	236.936	0.353305	0.0162127	0.150882	CISD1
ENSBTAG00000017921	159.626	-0.296918	0.0162281	0.150882	NELFA
ENSBTAG00000034776	405.456	0.508372	0.0164179	0.152332	DDAH1
ENSBTAG00000000545	368.16	0.455654	0.0164384	0.152332	PPP4R3B
ENSBTAG00000005733	122.87	-0.461387	0.0165088	0.152375	CHD6
ENSBTAG00000010309	287.859	-0.260441	0.0165208	0.152375	XPO6
ENSBTAG00000017713	334.526	0.658801	0.0165456	0.152375	KTN1
ENSBTAG00000005285	428.674	0.276017	0.016552	0.152375	MRPS33
ENSBTAG00000004215	285.367	-0.393598	0.0166155	0.152709	RARRES2
ENSBTAG00000012022	123.838	-0.409655	0.0166817	0.153065	TBC1D2B
ENSBTAG00000004598	347.405	0.275271	0.0167545	0.153481	GOLGA5
ENSBTAG00000011419	1124.09	0.226888	0.0167893	0.153549	HSPA9
ENSBTAG00000000292	821.957	0.295144	0.0168605	0.153949	TCIRG1
ENSBTAG00000006833	416.886	0.312492	0.016898	0.153971	LMAN1
ENSBTAG00000015986	92.8816	-0.519756	0.0169417	0.153971	NDE1
ENSBTAG00000032055	311.508	-0.280061	0.0169651	0.153971	VPS39
ENSBTAG00000020619	176.375	-0.381858	0.016973	0.153971	PKD1
ENSBTAG00000001598	662.372	0.354344	0.0170176	0.154126	MAP7
ENSBTAG00000003316	273.431	0.310621	0.017094	0.154568	SYAP1
ENSBTAG00000055296	241.416	0.346261	0.0171887	0.155103	LGALSL
ENSBTAG00000008967	550.989	0.332067	0.0172086	0.155103	RAP1B
ENSBTAG00000020567	713.488	0.449855	0.0173543	0.155974	HNRNPLL
ENSBTAG00000005477	1066.5	-0.603745	0.0173641	0.155974	LAPTM5
ENSBTAG00000018837	258.715	-0.361164	0.0174355	0.155974	SLC39A11
ENSBTAG00000011698	242.431	-0.474513	0.0174556	0.155974	TYK2
ENSBTAG00000020860	141.836	0.566455	0.017463	0.155974	CHD1
ENSBTAG00000020122	218.175	0.487266	0.0174724	0.155974	USP16
ENSBTAG00000019387	289.54	0.270178	0.0175311	0.156129	NIFK
ENSBTAG00000004840	1439.92	-0.402248	0.0175547	0.156129	C1S
ENSBTAG00000013187	387.114	-0.337085	0.0175971	0.156129	DLG5
ENSBTAG00000018178	145.368	-0.399057	0.0176014	0.156129	NARF
ENSBTAG00000016806	789.722	0.266934	0.0178687	0.157615	PAFAH1B1
ENSBTAG00000002699	109.139	-0.601496	0.01787	0.157615	KIT
ENSBTAG00000003039	395.345	-0.426432	0.0178857	0.157615	PSMB8
ENSBTAG00000005665	757.073	0.244254	0.0178868	0.157615	CRK
ENSBTAG00000039591	385.765	0.27905	0.0179272	0.157615	TMEM167A
ENSBTAG00000006928	2549.52	0.369276	0.0179519	0.157615	OAT
ENSBTAG00000053635	243.638	-2.06055	0.017966	0.157615
ENSBTAG00000008577	290.977	0.280407	0.017998	0.157648	GRSF1
ENSBTAG00000003639	173.998	-0.344462	0.0180354	0.157729	ELMO2
ENSBTAG00000046129	129.579	-0.430892	0.0181029	0.157731	RAB34
ENSBTAG00000047998	348.968	-0.520551	0.0181237	0.157731	COL5A1
ENSBTAG00000017177	277.047	0.346635	0.0181365	0.157731	RBM25
ENSBTAG00000008143	994.722	0.521934	0.0181483	0.157731	STK17A
ENSBTAG00000003460	356.737	0.225586	0.018193	0.157874	TCEA1
ENSBTAG00000016199	811.328	0.266053	0.0182624	0.15813	CLINT1
ENSBTAG00000020296	185.41	0.351602	0.018279	0.15813	UBR3
ENSBTAG00000014874	114.129	0.568878	0.0183162	0.158207	FYTTD1
ENSBTAG00000021192	528.295	-0.254243	0.018355	0.158298	NOP53
ENSBTAG00000008434	1144.67	0.411486	0.0185668	0.159878	GCAT
ENSBTAG00000001537	89.9068	-0.518399	0.0187833	0.161494	TSKU
ENSBTAG00000016666	273.272	0.266131	0.01883	0.161648	RELCH
ENSBTAG00000008631	216.97	-0.60904	0.0189257	0.16222	CORO1A
ENSBTAG00000031295	130.695	0.475614	0.0190705	0.163211	HSDL2
ENSBTAG00000020773	131.776	-0.560467	0.0191026	0.163237	CTSW
ENSBTAG00000046846	752.882	0.216104	0.0191546	0.163431	FAM32A
ENSBTAG00000002978	147.837	0.473525	0.0192487	0.163612	PRKG2
ENSBTAG00000001908	312.949	0.292377	0.0192672	0.163612	DLD
ENSBTAG00000021251	145.074	-0.382659	0.0192678	0.163612	RIPK4
ENSBTAG00000001505	298.192	0.391523	0.0193014	0.163612	GRK4
ENSBTAG00000043567	3629.29	0.502144	0.019322	0.163612
ENSBTAG00000013678	365.227	0.461049	0.0194095	0.163937	OSGIN2
ENSBTAG00000011895	342.393	0.427208	0.0194189	0.163937	PANK3
ENSBTAG00000001523	200.342	0.522786	0.0195001	0.164375	YES1
ENSBTAG00000013472	2400.85	-0.620698	0.0196808	0.165648	COL1A2
ENSBTAG00000019070	1059.32	0.561149	0.0198128	0.166324	PMP22
ENSBTAG00000014494	224.654	-0.480122	0.0198205	0.166324	RNASET2
ENSBTAG00000017212	266.822	0.298247	0.0198782	0.166558	HYPK
ENSBTAG00000006441	973.022	0.199231	0.0199383	0.166813	ATP5PB
ENSBTAG00000018036	515.283	0.250762	0.0200744	0.167438	CNOT7
ENSBTAG00000014334	212.34	-0.263395	0.0201001	0.167438	ZFYVE26
ENSBTAG00000055240	8809.72	-1.0546	0.0201028	0.167438
ENSBTAG00000018711	108.872	-0.38156	0.0201753	0.167792	DENND4B
ENSBTAG00000021304	229.654	-0.312228	0.0202133	0.167859	TP53BP1
ENSBTAG00000014059	142.489	-0.568988	0.020254	0.167948	ATP2B4
ENSBTAG00000006608	562.641	0.386599	0.0203549	0.168378	GGT5
ENSBTAG00000003692	129.258	-0.827161	0.0204244	0.168378	UCP2
ENSBTAG00000011904	266.015	-0.306707	0.0204301	0.168378	HCFC1
ENSBTAG00000006186	278.696	0.37901	0.0204644	0.168378	KCTD3
ENSBTAG00000021923	232.02	0.418857	0.0204651	0.168378	DSG2
ENSBTAG00000004755	157.875	-0.330647	0.0204864	0.168378	SHKBP1
ENSBTAG00000004115	246.873	-0.500314	0.020532	0.168505	MYLIP
ENSBTAG00000018060	217.766	-0.26854	0.0206484	0.169213	WDR13
ENSBTAG00000023614	92.251	0.391644	0.0207406	0.16972	NUDT19
ENSBTAG00000005005	1.27827e+06	0.708856	0.0209467	0.171156	CSN1S2
ENSBTAG00000003941	120.056	0.471772	0.0209916	0.171272	AP1AR
ENSBTAG00000019353	222.7	0.375354	0.0210761	0.171603	STIM2
ENSBTAG00000010937	138.898	0.413901	0.0210934	0.171603	APOO
ENSBTAG00000033322	160.771	0.362056	0.0211818	0.1719	SRP9
ENSBTAG00000010230	394.687	-0.215856	0.0212064	0.1719	CAPN1
ENSBTAG00000000684	94.2465	-0.744429	0.0212327	0.1719	ARHGEF10L
ENSBTAG00000018152	372.252	-0.312867	0.0212528	0.1719	MYADM
ENSBTAG00000043958	405.339	0.299035	0.0213504	0.17234	TMEM33
ENSBTAG00000009734	96.2962	0.494604	0.0214021	0.17234	XPA
ENSBTAG00000030669	88.6503	0.47055	0.0214285	0.17234	FGGY
ENSBTAG00000003191	147.107	-0.362229	0.0214303	0.17234	FSCN1
ENSBTAG00000005787	134.688	0.37427	0.0214822	0.172509	IFT57
ENSBTAG00000001651	286.289	0.312654	0.0216204	0.17282	SYF2
ENSBTAG00000031709	133.614	0.415114	0.0216291	0.17282	PDCD10
ENSBTAG00000019851	628.929	-0.208478	0.0217147	0.17282	PPP2R1A
ENSBTAG00000000223	363.493	0.326871	0.0217777	0.17282	PPM1B
ENSBTAG00000002726	195.477	0.460586	0.021807	0.17282	CDC27
ENSBTAG00000007898	129.027	-0.811444	0.0218313	0.17282	CYBRD1
ENSBTAG00000003880	82.6186	-0.624114	0.0218331	0.17282	EMILIN2
ENSBTAG00000047502	1458.7	0.414025	0.0218593	0.17282	FKBP5
ENSBTAG00000004871	532.267	0.237942	0.0218696	0.17282	NDUFV2
ENSBTAG00000016298	1460.7	0.302134	0.0218821	0.17282	TM9SF3
ENSBTAG00000013600	345.409	0.243566	0.0218842	0.17282	PSMG1
ENSBTAG00000053587	114.923	0.445287	0.0219096	0.17282
ENSBTAG00000020457	215.087	-0.304321	0.0219337	0.17282	TGFB1
ENSBTAG00000002770	658.32	-0.295066	0.0219636	0.17282	TCN2
ENSBTAG00000047254	109.9	-0.651263	0.021984	0.17282	ABCA2
ENSBTAG00000047217	172.449	-0.286479	0.0220636	0.173202	MED16
ENSBTAG00000001747	90.7231	0.460751	0.0221234	0.173428	PEX3
ENSBTAG00000012253	322.026	-0.264177	0.0221602	0.173474	AGO1
ENSBTAG00000005744	816.695	0.291827	0.0223103	0.174279	COQ2
ENSBTAG00000018722	161.912	-0.450472	0.0223254	0.174279	PLEKHM2
ENSBTAG00000020344	350.771	0.596479	0.022372	0.1744	SLC44A3
ENSBTAG00000011540	140.263	-0.526166	0.0224841	0.174451	SPG21
ENSBTAG00000021921	186.382	0.290406	0.0225064	0.174451	STRBP
ENSBTAG00000011324	172.046	-0.473881	0.022534	0.174451	EMILIN1
ENSBTAG00000039121	706.861	0.205433	0.0225463	0.174451	PTP4A2
ENSBTAG00000014151	117.886	-0.444222	0.0225631	0.174451	RCSD1
ENSBTAG00000017422	330.491	-0.244136	0.0225655	0.174451	TAOK2
ENSBTAG00000012002	111.985	-0.505	0.0226077	0.174536	BCAR1
ENSBTAG00000027684	150.857	-0.586284	0.0226494	0.174617	FOLR2
ENSBTAG00000014561	174.599	0.293605	0.022713	0.174828	KIFBP
ENSBTAG00000008022	129.954	-0.543667	0.0228043	0.174828	PTGFRN
ENSBTAG00000012998	259.385	0.25199	0.022814	0.174828	NAA30
ENSBTAG00000013240	1130.46	0.288556	0.0228406	0.174828	SLC3A2
ENSBTAG00000002130	220.879	-0.263856	0.0228599	0.174828	SMPD4
ENSBTAG00000010365	168.83	-0.472651	0.0229182	0.174828	SQOR
ENSBTAG00000020791	391.887	-0.246466	0.0229284	0.174828	RAPGEF1
ENSBTAG00000051421	88.1647	0.665903	0.0229332	0.174828	PCP4
ENSBTAG00000023259	1768.47	0.461057	0.0229951	0.174828	OSBPL1A
ENSBTAG00000004826	229.884	-0.423876	0.0230016	0.174828	ACP5
ENSBTAG00000009214	278.26	-0.466542	0.0231257	0.174828	ETS2
ENSBTAG00000044126	1048.86	0.318069	0.0231712	0.174828	SNTB1
ENSBTAG00000013300	149.768	0.464578	0.0231934	0.174828	KCNMA1
ENSBTAG00000011727	115.214	0.572366	0.0231938	0.174828	ETAA1
ENSBTAG00000047368	1031.47	-1.81479	0.0231951	0.174828
ENSBTAG00000009646	829.489	0.273946	0.023231	0.174828	ALDH7A1
ENSBTAG00000020357	467.463	0.223035	0.0232686	0.174828	GOLPH3L
ENSBTAG00000013577	1228.64	0.569326	0.023283	0.174828	SLC1A5
ENSBTAG00000019854	200.486	0.34607	0.0233063	0.174828	ABCE1
ENSBTAG00000003418	1131.43	-0.330781	0.023309	0.174828	MSN
ENSBTAG00000002147	200.161	0.470078	0.0233568	0.174828	PPP4R2
ENSBTAG00000010661	66.2337	-0.72056	0.023364	0.174828	DPYSL3
ENSBTAG00000009470	931.012	0.284247	0.0234486	0.175227	CLIC4
ENSBTAG00000016152	116.12	-0.423184	0.0235771	0.175897	DAB2
ENSBTAG00000015228	5904.12	-0.499365	0.0236234	0.175897	CD74
ENSBTAG00000013176	255.658	-0.548933	0.0236343	0.175897	SMOC2
ENSBTAG00000019368	1858.07	-0.272318	0.0237133	0.175897	IGFBP7
ENSBTAG00000002190	139.995	-0.429711	0.0237227	0.175897	DOCK8
ENSBTAG00000015034	622.495	0.187465	0.0237268	0.175897	IK
ENSBTAG00000054188	128.569	-0.646966	0.0239782	0.177526	CMTM3
ENSBTAG00000039770	239.656	0.484464	0.0240536	0.177849	CEBPZ
ENSBTAG00000014784	93.7631	-0.601696	0.0241764	0.178517	NT5DC2
ENSBTAG00000016445	760.249	0.187968	0.0242078	0.178517	YME1L1
ENSBTAG00000001810	217.308	0.538371	0.024523	0.180603	SCAF11
ENSBTAG00000001085	904.646	0.401824	0.0246444	0.181027	FAM20A
ENSBTAG00000021762	235.85	0.391704	0.0246451	0.181027	ZC3H15
ENSBTAG00000015969	546.881	0.239514	0.0248501	0.181726	STK40
ENSBTAG00000016349	81.9086	-0.422409	0.0249021	0.181726	TEAD2
ENSBTAG00000024503	120.419	-0.658916	0.0249035	0.181726	FCER1G
ENSBTAG00000011975	513.715	-0.240147	0.0249111	0.181726	SERPINB1
ENSBTAG00000019625	601.439	0.310532	0.0249136	0.181726	EHHADH
ENSBTAG00000019832	1319.49	-0.245303	0.0249352	0.181726	TGFBR2
ENSBTAG00000002430	1099.65	-0.423344	0.0250715	0.182482	COL17A1
ENSBTAG00000010401	351.606	-0.249024	0.0251255	0.182637	UBE4B
ENSBTAG00000015901	219.139	0.329289	0.0252982	0.183056	ARMC1
ENSBTAG00000018481	187.371	-1.85445	0.02531	0.183056
ENSBTAG00000011415	535.513	0.313418	0.0253124	0.183056	ETF1
ENSBTAG00000002774	131.655	-0.353687	0.0253156	0.183056	PTPN23
ENSBTAG00000054934	584.865	0.247957	0.0253466	0.183056	VAMP2
ENSBTAG00000000759	371.06	-0.359213	0.0256025	0.184666	NENF
ENSBTAG00000009330	355.967	-0.224721	0.0257067	0.185179	SIN3B
ENSBTAG00000009242	602.068	0.438106	0.0258187	0.185669	ZNF638
ENSBTAG00000019554	156.102	0.742935	0.025841	0.185669	FBP2
ENSBTAG00000010130	120.611	-0.311991	0.0260131	0.186665	ZNF335
ENSBTAG00000006670	848.807	-0.23226	0.0261003	0.187052	ERGIC3
ENSBTAG00000008591	336.186	-0.241035	0.0261344	0.187056	CAMTA2
ENSBTAG00000004413	299.089	0.520075	0.0263009	0.187658	RHOBTB3
ENSBTAG00000020922	441.056	-0.21246	0.0263509	0.187658	UPF1
ENSBTAG00000015730	177.399	-0.553978	0.026351	0.187658	BOLA-DMA
ENSBTAG00000018463	2789.43	-0.301175	0.0264021	0.187658	VIM
ENSBTAG00000014779	434.96	-0.214065	0.0264155	0.187658	NISCH
ENSBTAG00000013025	207.489	0.284113	0.0264202	0.187658	HAX1
ENSBTAG00000000446	82.2278	-0.441433	0.0264717	0.187658	ATP11A
ENSBTAG00000037726	79.0056	-0.388287	0.0264868	0.187658	PLCD1
ENSBTAG00000002463	251.321	0.246331	0.0265375	0.18778	NDUFB5
ENSBTAG00000026953	156.172	0.453164	0.0265918	0.187927	TRIP11
ENSBTAG00000000283	146.733	-0.554105	0.0267042	0.188243	CSF1
ENSBTAG00000013103	1543.26	-0.817083	0.0267357	0.188243	COL1A1
ENSBTAG00000025762	272.217	-0.384304	0.0267766	0.188243	CNP
ENSBTAG00000037651	367.227	-1.13819	0.0268091	0.188243	S100A2
ENSBTAG00000020717	106.002	-0.328667	0.0268168	0.188243	DIPK2B
ENSBTAG00000026716	207.504	0.516792	0.0268383	0.188243	IBTK
ENSBTAG00000024603	272.111	-0.299672	0.0269475	0.188752	NCOR2
ENSBTAG00000021632	319.918	0.333716	0.0269783	0.188752	MSRA
ENSBTAG00000003740	285.978	0.235016	0.0270184	0.188796	KDM6A
ENSBTAG00000012741	327.958	0.509127	0.0271682	0.189359	CCPG1
ENSBTAG00000002280	306.9	0.475089	0.0272066	0.189359	KIF5B
ENSBTAG00000019072	154.146	-0.32077	0.02722	0.189359	PSD4
ENSBTAG00000000409	142.363	0.39358	0.0272927	0.189359	CDC40
ENSBTAG00000009078	99.2048	-0.541457	0.0273193	0.189359	MIA
ENSBTAG00000039787	1.55803e+06	0.647181	0.0273428	0.189359	CSN3
ENSBTAG00000019139	297.03	0.344618	0.027372	0.189359	PHF3
ENSBTAG00000002203	1289.81	0.267007	0.0273994	0.189359	NDUFS2
ENSBTAG00000000191	186.063	0.386289	0.0274034	0.189359	SLC25A20
ENSBTAG00000002287	260.645	0.475962	0.0274805	0.189658	CHD9
ENSBTAG00000052382	266.271	0.343219	0.0276707	0.190735	H2B
ENSBTAG00000009725	729.421	-0.259069	0.0277878	0.191074	AOX1
ENSBTAG00000005478	424.577	0.314993	0.0278153	0.191074	PATZ1
ENSBTAG00000027337	499.461	-0.454671	0.0278223	0.191074	CTSA
ENSBTAG00000000880	297.983	0.259141	0.0279261	0.191552	GINM1
ENSBTAG00000007591	143.982	0.400627	0.0279879	0.191575	CHUK
ENSBTAG00000006950	277.304	0.236425	0.0279992	0.191575	COPS4
ENSBTAG00000011488	1818.84	-0.200222	0.0281579	0.191575	PRPF8
ENSBTAG00000009251	103.169	-0.359969	0.0281723	0.191575	SZRD1
ENSBTAG00000009125	124.091	-0.612661	0.028186	0.191575	ALDH1A3
ENSBTAG00000001061	251.14	0.394413	0.028192	0.191575	PRKCA
ENSBTAG00000017299	261.805	-0.264586	0.0281929	0.191575	KLC1
ENSBTAG00000023445	287.716	0.357056	0.0283245	0.191575	SIAH2
ENSBTAG00000007103	129.719	-0.728224	0.02836	0.191575	ITGAL
ENSBTAG00000015896	163.969	-0.31319	0.0284081	0.191575	CC2D1B
ENSBTAG00000048796	87.0755	0.42493	0.0284337	0.191575
ENSBTAG00000037899	227.598	0.518691	0.0284384	0.191575	DLK1
ENSBTAG00000003793	233.989	0.285562	0.028442	0.191575	NGLY1
ENSBTAG00000007952	1141.68	-0.234223	0.0284535	0.191575	MVP
ENSBTAG00000026995	515.758	0.440926	0.0284685	0.191575	PNN
ENSBTAG00000015107	1274.08	0.407938	0.0284771	0.191575	SLC16A1
ENSBTAG00000016589	124.848	-0.370976	0.0286731	0.192514	PRPF40B
ENSBTAG00000038124	60.8526	-0.698169	0.028687	0.192514	FCGR2A
ENSBTAG00000017143	1074.55	-0.240821	0.0287199	0.192514	PDIA4
ENSBTAG00000017009	321.504	0.316736	0.0287596	0.19255	CMC2
ENSBTAG00000003505	3607.48	-0.426455	0.0289525	0.19361	DCN
ENSBTAG00000001814	254.119	-0.38113	0.029018	0.193725	PLXND1
ENSBTAG00000013949	173.781	0.477659	0.0290525	0.193725	AHCTF1
ENSBTAG00000003160	145.294	-0.325206	0.0291052	0.193725	LRCH4
ENSBTAG00000011767	248.438	0.417014	0.0291082	0.193725	MPP5
ENSBTAG00000017258	345.366	0.299065	0.0292199	0.193814	ACSL3
ENSBTAG00000017566	293.213	0.508791	0.0292263	0.193814	TUFT1
ENSBTAG00000015038	219.602	-0.538372	0.0292552	0.193814	HADHA
ENSBTAG00000004544	167.735	0.291805	0.02926	0.193814	TXNDC9
ENSBTAG00000019300	81.0132	0.450114	0.0293892	0.194439	TPMT
ENSBTAG00000014191	1626.12	-0.236426	0.0294882	0.194864	QSOX1
ENSBTAG00000017610	113.995	-0.315361	0.02956	0.195108	NFRKB
ENSBTAG00000012904	216.744	-0.295968	0.0295991	0.195136	EDEM1
ENSBTAG00000007330	207.469	0.440152	0.0296587	0.195219	STXBP3
ENSBTAG00000016174	1303.43	0.291859	0.0297148	0.195219	NCL
ENSBTAG00000006939	107.914	-0.458316	0.0297195	0.195219	FGD3
ENSBTAG00000005676	294.66	-0.340657	0.0297511	0.195219	EHMT2
ENSBTAG00000010118	148.315	0.48609	0.029924	0.196123	HAT1
ENSBTAG00000012124	462.409	0.384757	0.0301002	0.196698	GPBP1
ENSBTAG00000018065	560.442	0.260602	0.0301007	0.196698	YARS1
ENSBTAG00000016563	425.796	0.476278	0.0301172	0.196698	GOLGA4
ENSBTAG00000039160	91.2547	-0.719635	0.0304328	0.198486	VAV1
ENSBTAG00000007450	153.607	-0.612567	0.0304619	0.198486	C2
ENSBTAG00000014433	380.432	0.246309	0.0305046	0.198533	UBE2G1
ENSBTAG00000048135	4603.38	-0.991055	0.0306095	0.198984
ENSBTAG00000008115	117.664	-0.37453	0.0307131	0.199316	TNFAIP1
ENSBTAG00000017232	227.171	-0.346511	0.0307317	0.199316	KIF13B
ENSBTAG00000017245	173.749	-0.321155	0.0308559	0.199704	COPG2
ENSBTAG00000007510	347.29	0.419276	0.0308629	0.199704	PXMP2
ENSBTAG00000002006	496.083	-0.994366	0.0309008	0.199718	THBS1
ENSBTAG00000007319	92.3606	-0.414032	0.0310551	0.200484	JAG2
ENSBTAG00000002345	136.195	-0.2932	0.0312326	0.201398	SETD1A
ENSBTAG00000003066	228.447	0.370638	0.0314194	0.202369	NSA2
ENSBTAG00000003147	4286.22	0.307378	0.0314898	0.20259	JAK1
ENSBTAG00000027464	187.773	0.407004	0.0315386	0.202671	FGFRL1
ENSBTAG00000026962	544.387	0.203402	0.0316293	0.20302	XPOT
ENSBTAG00000007217	204.925	-0.2853	0.0318766	0.203963	TMEM94
ENSBTAG00000002557	129.336	0.351858	0.0318899	0.203963	MRPL19
ENSBTAG00000013905	203.283	0.609753	0.0318919	0.203963	SMC3
ENSBTAG00000009155	115.368	0.5055	0.0319219	0.203963	SCN5A
ENSBTAG00000014005	132.291	-0.379944	0.0319805	0.204065	PPIP5K1
ENSBTAG00000013392	154.373	-0.392884	0.0320108	0.204065	PLD2
ENSBTAG00000002415	2800.03	0.182129	0.0320593	0.204142	TSPAN3
ENSBTAG00000016267	1043.86	-0.506008	0.0321344	0.204193	SERPING1
ENSBTAG00000018315	137.037	-0.343814	0.0321404	0.204193	PELP1
ENSBTAG00000021410	197.949	0.320907	0.0321904	0.20428	C1GALT1C1
ENSBTAG00000004887	630.267	-0.19325	0.0322281	0.204287	DCTN1
ENSBTAG00000006724	139.065	0.348512	0.0322649	0.204289	PPP1R2
ENSBTAG00000004870	189.274	-0.48378	0.0323074	0.204326	GALNT2
ENSBTAG00000039732	188.475	0.26333	0.0324037	0.204705	BLOC1S5
ENSBTAG00000004997	342.914	0.301112	0.0326064	0.205753	CTNNAL1
ENSBTAG00000015764	99.1957	-0.378669	0.032709	0.206168	EML2
ENSBTAG00000021798	514.047	-0.348182	0.0328305	0.206698	ERBB2
ENSBTAG00000003553	1095.52	-0.406544	0.032867	0.206698	ZFP36L2
ENSBTAG00000031846	231.963	-0.230278	0.0329628	0.206762	SART3
ENSBTAG00000011553	218.774	0.316468	0.0329734	0.206762	FAHD2A
ENSBTAG00000034366	99.31	-0.788507	0.0330091	0.206762
ENSBTAG00000001506	306.278	-0.310953	0.0330249	0.206762	HTT
ENSBTAG00000001027	490.846	-0.374222	0.0331218	0.206944	SERPINH1
ENSBTAG00000011694	299.882	0.275621	0.0331279	0.206944	TIMM23
ENSBTAG00000019663	159.224	0.296624	0.0333617	0.208172	DECR1
ENSBTAG00000032227	113.229	0.327843	0.0336185	0.209541	RBIS
ENSBTAG00000013226	118.621	0.37109	0.0337163	0.209726	HUS1
ENSBTAG00000024715	187.337	-0.360013	0.0337231	0.209726	PTPRJ
ENSBTAG00000005501	487.759	0.367752	0.0337809	0.209852	COBLL1
ENSBTAG00000018808	154.408	0.374329	0.0338931	0.210064	SLC25A35
ENSBTAG00000018447	303.696	0.270633	0.033898	0.210064	RABGGTB
ENSBTAG00000014596	2088.18	0.323378	0.0339717	0.210064	EFHD1
ENSBTAG00000006492	160.255	0.338368	0.0339924	0.210064	PI4K2B
ENSBTAG00000046255	144.522	-0.30778	0.034075	0.210064	ATXN1L
ENSBTAG00000020520	203.105	0.48187	0.0340774	0.210064	RASD1
ENSBTAG00000018114	90.7646	0.455115	0.0340777	0.210064	ACVR2A
ENSBTAG00000014357	1618.86	0.369358	0.034202	0.210598	SDC2
ENSBTAG00000000231	161.196	0.448271	0.0343672	0.211298	BMPR1A
ENSBTAG00000015808	152.955	-0.32812	0.0344473	0.211298	ZNF609
ENSBTAG00000002069	2069.1	-0.932416	0.0345247	0.211298	BOLA
ENSBTAG00000009077	115.795	-0.332249	0.0345257	0.211298	SNRPA
ENSBTAG00000014932	149.454	-0.703307	0.0345669	0.211298	ARSE
ENSBTAG00000004280	93.5545	-0.380491	0.0346256	0.211298	SRPX
ENSBTAG00000037640	92.7875	-0.413975	0.0346702	0.211298	PID1
ENSBTAG00000021002	97.6263	-0.460852	0.0346836	0.211298	ACP2
ENSBTAG00000007721	358.194	0.224102	0.0347081	0.211298	DPM1
ENSBTAG00000002303	1009.09	-0.229319	0.0347365	0.211298	GLG1
ENSBTAG00000007421	575.084	-0.228083	0.0347561	0.211298	CDH5
ENSBTAG00000002580	116.243	-0.390471	0.0347689	0.211298	MYH14
ENSBTAG00000015232	140.001	0.579546	0.0348065	0.211298	RAPGEFL1
ENSBTAG00000012976	312.199	-0.389889	0.0348783	0.211505	WLS
ENSBTAG00000005905	139.412	0.44435	0.0349421	0.21165	TOPORS
ENSBTAG00000019944	344.007	0.407891	0.034978	0.21165	METAP2
ENSBTAG00000007661	113.492	-0.716788	0.035036	0.211773	MYO1F
ENSBTAG00000016836	152.773	0.303874	0.0351124	0.211952	PDK1
ENSBTAG00000031789	225.52	-0.227899	0.0351414	0.211952	FBRS
ENSBTAG00000014912	417.961	-0.327873	0.0351875	0.212001	FMOD
ENSBTAG00000018131	158.321	0.445672	0.0352459	0.212019	ATF1
ENSBTAG00000021965	511.969	0.25097	0.0352742	0.212019	SUB1
ENSBTAG00000032092	141.634	-0.582751	0.035304	0.212019	CDH11
ENSBTAG00000015222	362.546	0.371983	0.035392	0.212271	RSRP1
ENSBTAG00000025516	122.894	-0.310586	0.0354219	0.212271	GNL1
ENSBTAG00000015962	814.353	0.216165	0.0355471	0.212575	MMADHC
ENSBTAG00000011913	119.033	-0.437828	0.0355485	0.212575	CKAP4
ENSBTAG00000001258	298.7	0.312225	0.0355945	0.212623	TMEM50B
ENSBTAG00000017280	13188.6	-0.432525	0.0357583	0.213232	C3
ENSBTAG00000000711	5807.28	0.255428	0.0358086	0.213232	NDRG1
ENSBTAG00000018339	384.838	0.212887	0.0358268	0.213232	ATP5MC1
ENSBTAG00000021554	179.754	0.316727	0.0358489	0.213232	NOL7
ENSBTAG00000014324	121.993	-0.464192	0.0358927	0.213266	ANTXR2
ENSBTAG00000019781	170.895	-0.282905	0.0359712	0.213506	CLASP1
ENSBTAG00000021922	542.749	0.337123	0.0360512	0.21356	SMAP2
ENSBTAG00000011112	1069.73	0.753471	0.0360741	0.21356	KCNK5
ENSBTAG00000000571	109.699	-0.362332	0.0361044	0.21356	ARHGAP27
ENSBTAG00000007490	1734.63	-0.371894	0.0361458	0.21356	SULF2
ENSBTAG00000015368	684.925	0.337774	0.0362222	0.21356	SEPTIN4
ENSBTAG00000020272	94.6567	-0.496797	0.0362231	0.21356	SIK2
ENSBTAG00000015924	737.486	2.44707	0.0362949	0.21356	CALB1
ENSBTAG00000019742	109.284	-0.308598	0.0363029	0.21356	FOXJ2
ENSBTAG00000013621	80.8664	0.45822	0.0363237	0.21356	DPY19L4
ENSBTAG00000012671	485.624	-0.224852	0.0364512	0.213933	TNIP1
ENSBTAG00000007695	4.43242e+06	0.6548	0.0364637	0.213933	CSN1S1
ENSBTAG00000006007	810.301	0.263953	0.0366152	0.214598	SH3GL1
ENSBTAG00000009080	157.263	-1.11437	0.0366597	0.214633	ITGB6
ENSBTAG00000027246	134.663	-0.709785	0.0367119	0.2147	UBD
ENSBTAG00000000948	1063.41	0.179302	0.0367478	0.2147	RAB2A
ENSBTAG00000008403	192.78	0.532191	0.0369748	0.215801	ROCK1
ENSBTAG00000001724	104.185	0.398966	0.0370885	0.216022	ZADH2
ENSBTAG00000019256	97.5327	-0.38337	0.0370899	0.216022	GLA
ENSBTAG00000039695	116.346	-0.436215	0.0372352	0.216511	PPP1R18
ENSBTAG00000001829	57.5927	-0.610948	0.0372511	0.216511	SLC17A9
ENSBTAG00000009006	215.165	-0.279178	0.0374316	0.216983	PRR14L
ENSBTAG00000022188	513.435	0.216519	0.0374358	0.216983	PPFIA1
ENSBTAG00000015177	1116.25	0.381658	0.0375103	0.216983	PRSS23
ENSBTAG00000010426	237.735	0.342154	0.0375229	0.216983	XRCC5
ENSBTAG00000008612	770.24	-0.388296	0.0375477	0.216983	C1R
ENSBTAG00000052700	145.696	0.379545	0.0375649	0.216983
ENSBTAG00000007113	280.193	-0.27433	0.0377323	0.217725	TRRAP
ENSBTAG00000002490	2012.82	0.382986	0.0378122	0.217961	CHPT1
ENSBTAG00000005353	221.757	-0.380697	0.03804	0.21857	DES
ENSBTAG00000000808	308.641	0.233873	0.038043	0.21857	COX14
ENSBTAG00000007375	131.781	-0.341725	0.0380718	0.21857	MIF
ENSBTAG00000020485	275.982	-0.292375	0.0380741	0.21857	ARRB1
ENSBTAG00000011395	232.939	0.376032	0.03834	0.218965	DNM1L
ENSBTAG00000010932	6230.8	0.489342	0.0383812	0.218965	DNAJC12
ENSBTAG00000000113	187.092	-0.316009	0.038448	0.218965	ARHGEF2
ENSBTAG00000013563	381.055	0.244192	0.0385089	0.218965	TSG101
ENSBTAG00000012222	104.071	0.579185	0.0385336	0.218965	FA2H
ENSBTAG00000008609	121.68	-0.362619	0.038564	0.218965	SEPTIN8
ENSBTAG00000003342	302.233	0.242868	0.0385794	0.218965	AMD1
ENSBTAG00000013042	110.037	0.499735	0.0386054	0.218965	EXOC5
ENSBTAG00000000797	494.107	0.193737	0.0386384	0.218965	MRPL9
ENSBTAG00000032137	138.192	-0.292512	0.0387084	0.218965	PNPLA6
ENSBTAG00000010242	1899.78	-0.210297	0.0387503	0.218965	LAMP1
ENSBTAG00000009998	184.57	-0.317398	0.0387543	0.218965	GALNT16
ENSBTAG00000004075	620.364	0.401008	0.0387669	0.218965	IDI1
ENSBTAG00000012828	132.453	0.5238	0.0387998	0.218965	TBC1D15
ENSBTAG00000021259	158.456	-0.403005	0.0388239	0.218965	C2CD2
ENSBTAG00000018052	88.5539	-0.403376	0.0388411	0.218965	PTPRS
ENSBTAG00000004893	86.7995	-0.380829	0.0388554	0.218965	ACOX3
ENSBTAG00000002849	536.439	0.284771	0.0388759	0.218965	IRF6
ENSBTAG00000004856	1200.46	0.297622	0.0388861	0.218965	RNF130
ENSBTAG00000011824	193.267	0.375242	0.0390501	0.219191	OGN
ENSBTAG00000054562	175.819	0.494632	0.0390972	0.219191
ENSBTAG00000015144	103.721	-0.540479	0.0391014	0.219191	GMIP
ENSBTAG00000027879	793.133	0.431531	0.0391082	0.219191	MPC1
ENSBTAG00000016711	97.0278	0.370325	0.0391625	0.219191	PPIF
ENSBTAG00000010387	184.281	0.290278	0.0391795	0.219191	MINDY3
ENSBTAG00000009765	131.831	-0.384595	0.0392004	0.219191	MTMR14
ENSBTAG00000030337	119.83	0.320321	0.0393862	0.219792	MYCBP
ENSBTAG00000011761	94.2512	-0.400189	0.0393983	0.219792	LRP6
ENSBTAG00000032774	192.23	-0.309437	0.0394257	0.219792	ADIRF
ENSBTAG00000017137	92.7409	0.441102	0.0395653	0.219959	CDC37L1
ENSBTAG00000022004	1632.31	-0.265219	0.0395877	0.219959	FLNB
ENSBTAG00000014272	542.226	0.22213	0.03959	0.219959	MMUT
ENSBTAG00000019295	1009.52	0.24664	0.0396128	0.219959	MDH1
ENSBTAG00000001741	141.465	-0.381553	0.0396691	0.220053	DLGAP4
ENSBTAG00000020410	127.426	0.425932	0.0397366	0.220209	UFL1
ENSBTAG00000004237	219.354	0.355647	0.0398455	0.220492	BTC
ENSBTAG00000009104	852.019	0.291107	0.0398892	0.220492	SERP1
ENSBTAG00000010123	1472.81	-0.903665	0.0399058	0.220492	APOE
ENSBTAG00000033041	331.578	0.284895	0.0400134	0.220869	YIPF4
ENSBTAG00000010126	171.517	-0.28379	0.0400772	0.221003	PCIF1
ENSBTAG00000022013	315.284	0.265818	0.0401453	0.221161	CBR4
ENSBTAG00000003757	528.031	0.185048	0.0402514	0.221161	DNAJA2
ENSBTAG00000011392	547.462	0.783287	0.0402564	0.221161	MYBPC1
ENSBTAG00000033248	95.7681	-0.425578	0.0402945	0.221161	CDH3
ENSBTAG00000012069	66.7553	-0.559662	0.0403205	0.221161	CCDC167
ENSBTAG00000003840	256.515	-0.420567	0.040343	0.221161	GUCY1B1
ENSBTAG00000031753	54892.5	0.544983	0.0404492	0.221526	BTN1A1
ENSBTAG00000034693	82.5641	-0.874049	0.0405468	0.221844	SYT1
ENSBTAG00000001634	607.971	0.199992	0.0406385	0.222129	PHF1
ENSBTAG00000009522	230.813	0.252937	0.0409183	0.22344	EIF4E
ENSBTAG00000017011	87.3864	0.453505	0.0409909	0.223618	CCDC125
ENSBTAG00000002451	337.062	0.309382	0.0411079	0.224038	TTC39A
ENSBTAG00000015779	164.24	-0.324226	0.041206	0.22425	PML
ENSBTAG00000017382	147.717	-0.326297	0.041227	0.22425	P3H1
ENSBTAG00000003857	426.417	-0.277445	0.0413294	0.224305	SUSD6
ENSBTAG00000018236	149.134	0.324202	0.0413673	0.224305	EPB41L5
ENSBTAG00000006474	791.834	0.236255	0.0413745	0.224305	EPCAM
ENSBTAG00000020270	250.984	-0.341492	0.0414333	0.224305	NFKB1
ENSBTAG00000052980	160.033	-0.279832	0.0414374	0.224305
ENSBTAG00000002423	200.751	0.319274	0.0415088	0.224345	PSMD12
ENSBTAG00000011145	1225.65	0.252545	0.0415606	0.224345	NDUFA4
ENSBTAG00000012054	821.939	0.351946	0.0416592	0.224345
ENSBTAG00000021688	619.89	0.206783	0.0417379	0.224345	FH
ENSBTAG00000018451	391.313	-0.303816	0.0417703	0.224345	PTMS
ENSBTAG00000013957	129.375	0.339679	0.0417807	0.224345	GALNT3
ENSBTAG00000001826	109.548	-0.613131	0.0418335	0.224345	SASH1
ENSBTAG00000020764	355.949	-0.383971	0.0418411	0.224345	CNN2
ENSBTAG00000001086	135.366	-0.461662	0.0418885	0.224345	FHL2
ENSBTAG00000020969	267.278	0.251441	0.0418905	0.224345	DCAF6
ENSBTAG00000000848	1106.79	-0.1778	0.0419834	0.224345	SNRNP200
ENSBTAG00000030595	93.3099	0.354967	0.0419855	0.224345	COX16
ENSBTAG00000033315	229.39	0.276524	0.0420453	0.224345	DNAJC1
ENSBTAG00000010959	550.096	0.297514	0.0420775	0.224345	HINT1
ENSBTAG00000027722	384.749	0.441823	0.0420859	0.224345	IPO7
ENSBTAG00000009026	141.85	-0.318663	0.0420864	0.224345	PACS1
ENSBTAG00000017812	132.188	-0.290304	0.0421263	0.224345	ALS2CL
ENSBTAG00000017424	494.051	0.189019	0.0422108	0.224581	VAPB
ENSBTAG00000013919	915.23	-0.735559	0.0422604	0.224632
ENSBTAG00000018690	75.8795	0.483709	0.0423126	0.224696	RPAP3
ENSBTAG00000015900	100.064	-0.452754	0.0424051	0.224974	CNPY3
ENSBTAG00000018002	80.662	-0.389254	0.042489	0.225066	DTX3
ENSBTAG00000002428	209.613	0.239774	0.0425029	0.225066	PPA2
ENSBTAG00000046358	6472.81	0.240858	0.0428053	0.226402	PABPC1
ENSBTAG00000011588	194.411	-0.226256	0.042836	0.226402	RNF123
ENSBTAG00000016369	112.691	-0.320159	0.0429943	0.226461	TSEN15
ENSBTAG00000000897	1161.15	0.277518	0.0430719	0.226461	IQGAP2
ENSBTAG00000006463	1398.24	0.279053	0.0431129	0.226461	DLST
ENSBTAG00000019020	1284.87	0.378998	0.0431173	0.226461	TAX1BP1
ENSBTAG00000014339	200.192	0.258491	0.0431224	0.226461	PUS3
ENSBTAG00000005210	131.709	0.303487	0.043202	0.226461	SNAPC5
ENSBTAG00000018257	164.431	0.399889	0.043241	0.226461	APIP
ENSBTAG00000001024	566.455	-0.20259	0.0432887	0.226461	ARID1A
ENSBTAG00000008118	147.498	0.403214	0.0432942	0.226461	RPF1
ENSBTAG00000021687	308.017	-0.352386	0.0433043	0.226461	JADE2
ENSBTAG00000032163	136.619	0.29586	0.0434198	0.226461	LTV1
ENSBTAG00000019686	111.513	-0.628594	0.0434304	0.226461	NCKAP1L
ENSBTAG00000015163	421.308	-0.285926	0.0434313	0.226461	TM4SF1
ENSBTAG00000011383	163.342	0.429527	0.0434334	0.226461	SNX4
ENSBTAG00000006563	456.677	0.301121	0.0434541	0.226461	KLHL40
ENSBTAG00000020175	187.787	0.257571	0.0436674	0.227232	UBE2K
ENSBTAG00000021957	70.1758	-0.463794	0.0437233	0.227232	LTBP2
ENSBTAG00000012252	178.106	-0.507846	0.0437953	0.227232	MOCOS
ENSBTAG00000000799	314.459	0.225406	0.0438457	0.227232	ICA1
ENSBTAG00000016140	162.453	-0.382732	0.0438717	0.227232	PPFIBP2
ENSBTAG00000008814	82.9455	-0.441532	0.0439217	0.227232	ADGRA2
ENSBTAG00000000570	235.184	0.399792	0.0439363	0.227232	RET
ENSBTAG00000014731	2292.02	-0.258344	0.0439556	0.227232	GAPDH
ENSBTAG00000009881	380.112	0.243372	0.0439854	0.227232	ENTPD6
ENSBTAG00000008285	235.449	0.509599	0.0440081	0.227232	OXR1
ENSBTAG00000030706	88.4249	0.334363	0.0440786	0.227387	ALG6
ENSBTAG00000003176	134.461	-0.441304	0.0442238	0.227926	JAM3
ENSBTAG00000008457	128.442	0.413939	0.0442724	0.22794	SLU7
ENSBTAG00000015543	589.788	-0.272663	0.0443491	0.22794	ARHGAP35
ENSBTAG00000019759	260.375	0.277512	0.0443554	0.22794	IDE
ENSBTAG00000006276	84.3176	-0.573706	0.0443896	0.22794	C1QTNF1
ENSBTAG00000012460	13618.2	0.432753	0.0444759	0.227956	ELF5
ENSBTAG00000004641	289.64	-0.35149	0.0445028	0.227956	PLEKHA6
ENSBTAG00000016305	1634.67	0.483505	0.0445601	0.227956	ATP13A4
ENSBTAG00000025564	1577.19	0.22469	0.0445755	0.227956	RPL36AL
ENSBTAG00000048906	166.843	-0.370774	0.0445962	0.227956	AHNAK2
ENSBTAG00000008213	343.337	0.266895	0.0447761	0.228666	ATMIN
ENSBTAG00000015599	160.432	-0.249152	0.0448553	0.228862	PRKD2
ENSBTAG00000010497	120.374	-0.347808	0.0449226	0.228997	TRAF2
ENSBTAG00000036028	338.412	0.27985	0.0451125	0.229	BEX2
ENSBTAG00000008873	294.292	0.206589	0.0451742	0.229	NCBP2
ENSBTAG00000032531	78.8213	-0.444053	0.0451763	0.229	MUSTN1
ENSBTAG00000012148	239.649	-0.215826	0.0452159	0.229	EHMT1
ENSBTAG00000021378	145.842	-0.429483	0.0452532	0.229	S100A13
ENSBTAG00000004796	293.797	-0.815169	0.045262	0.229	GRP
ENSBTAG00000021527	150	-0.344317	0.045279	0.229	IGF1R
ENSBTAG00000006033	452.002	0.267256	0.0452896	0.229	NDUFA1
ENSBTAG00000006756	1179.48	0.373868	0.0452915	0.229	MATR3
ENSBTAG00000003652	200.051	0.325413	0.0454642	0.229666	TMEM128
ENSBTAG00000018744	60.1358	-0.502807	0.0455311	0.229796	MGAT5
ENSBTAG00000019804	321.351	0.296181	0.0455824	0.229848	SNRNP25
ENSBTAG00000001589	1538.46	0.211877	0.0457507	0.230489	TM9SF2
ENSBTAG00000018848	170.615	0.485976	0.0458652	0.230858	FBXL3
ENSBTAG00000011966	1106.41	-0.295084	0.0459432	0.231043	LAMC1
ENSBTAG00000015074	4051.87	-1.42447	0.0459857	0.231049	PTGDS
ENSBTAG00000046502	94.0993	0.388275	0.0461615	0.231322	ACBD6
ENSBTAG00000051907	135.996	-0.565615	0.0461941	0.231322	CYBA
ENSBTAG00000005514	183.459	-0.364882	0.0461951	0.231322	TRIO
ENSBTAG00000008110	316.126	0.251904	0.0462053	0.231322	IFT20
ENSBTAG00000007684	142.112	0.337982	0.0462916	0.231335	MSH3
ENSBTAG00000035744	178.01	-0.334933	0.0463041	0.231335	TRIM26
ENSBTAG00000006118	291.765	0.364744	0.046332	0.231335	RSRC2
ENSBTAG00000003589	378.62	0.207319	0.0463897	0.231417	COMMD3
ENSBTAG00000007626	149.958	-0.63155	0.0465274	0.231897	IL2RG
ENSBTAG00000007362	308.73	-0.236355	0.0466074	0.232089	XPC
ENSBTAG00000002278	541.397	-0.474416	0.0466497	0.232093	FBN1
ENSBTAG00000023218	190.369	0.2696	0.0467296	0.232284	UBE2V2
ENSBTAG00000021713	391.08	0.435395	0.0469678	0.233261	MAMLD1
ENSBTAG00000008716	140.421	0.487423	0.0470646	0.233431	SSB
ENSBTAG00000009995	277.485	0.540836	0.0470855	0.233431	CPEB4
ENSBTAG00000012213	237.602	0.389788	0.047217	0.233789	WAPL
ENSBTAG00000019810	966.427	0.262612	0.0472412	0.233789	AARS1
ENSBTAG00000015940	298.201	1.53427	0.0472985	0.233866	SCGB2A2
ENSBTAG00000039855	324.015	-0.216458	0.0473533	0.233931	SUMF1
ENSBTAG00000008040	300.33	0.329472	0.0475199	0.234546	SPART
ENSBTAG00000019785	209.737	-0.242133	0.0475762	0.23455	CIC
ENSBTAG00000015428	150.291	0.375179	0.0476536	0.23455	TMEM170A
ENSBTAG00000021337	250.165	-0.260144	0.0477472	0.23455	SBF1
ENSBTAG00000005178	160.577	0.363697	0.0477728	0.23455	MMAB
ENSBTAG00000016800	145.688	-0.613339	0.0477783	0.23455	SEMA6D
ENSBTAG00000021007	972.841	0.461751	0.0478129	0.23455	FOLR1
ENSBTAG00000004436	254.547	0.274852	0.047864	0.23455	PPT2
ENSBTAG00000020498	266.832	0.238757	0.0478801	0.23455	ACP1
ENSBTAG00000012170	530.753	0.36238	0.0478978	0.23455	UBL3
ENSBTAG00000004422	177.662	0.412332	0.0479457	0.234568	ALG14
ENSBTAG00000011950	280.586	-0.263617	0.0480177	0.234568	EMC1
ENSBTAG00000021565	69.4141	-3.84446	0.0480278	0.234568	PRSS2
ENSBTAG00000018322	290.746	0.299843	0.048069	0.234568	SEC24A
ENSBTAG00000003929	267.704	0.245495	0.0482227	0.235026	PHF10
ENSBTAG00000001320	254.057	-0.216593	0.048315	0.235026	VPS16
ENSBTAG00000009897	208.406	0.322244	0.0483442	0.235026	AGPS
ENSBTAG00000014835	4331.64	-0.388691	0.0483802	0.235026	SPARC
ENSBTAG00000047874	315.531	0.408372	0.0483816	0.235026	PRPF38B
ENSBTAG00000004271	421.685	-0.17834	0.0484733	0.235026	UBAP2L
ENSBTAG00000000937	303.653	0.381737	0.0484948	0.235026	ITPRID2
ENSBTAG00000012380	239.822	-0.418842	0.0485103	0.235026	HK1
ENSBTAG00000003298	587.332	0.378943	0.04858	0.235026	LZTS2
ENSBTAG00000010532	120.989	-0.400972	0.0485827	0.235026	KCTD11
ENSBTAG00000046588	628.101	0.187922	0.0487467	0.235615	DNAJB9
ENSBTAG00000023929	181.981	-0.578006	0.0488399	0.235728	FOSL2
ENSBTAG00000000115	200.319	0.402509	0.0489268	0.235728	VPS54
ENSBTAG00000012047	125.921	0.519953	0.0490023	0.235728	JAK2
ENSBTAG00000009959	809.702	0.241259	0.0490875	0.235728	SLC6A8
ENSBTAG00000007479	92.0838	0.358229	0.0490961	0.235728	CCDC90B
ENSBTAG00000011832	873.837	0.265132	0.049098	0.235728	ALDH18A1
ENSBTAG00000015183	122.863	-0.318002	0.0491242	0.235728	TPCN2
ENSBTAG00000000562	805.325	0.230041	0.0491295	0.235728	TOMM20
ENSBTAG00000013855	1477.12	0.30682	0.0491492	0.235728	ORMDL3
ENSBTAG00000004601	94.8688	0.326117	0.0494297	0.236871	ABHD10
ENSBTAG00000013274	116.414	0.374577	0.0495643	0.237138
ENSBTAG00000000330	226.982	-0.241988	0.0495703	0.237138	ALDH16A1
ENSBTAG00000006160	1180.43	0.34535	0.0497084	0.237596	SUOX
ENSBTAG00000009689	287.989	0.211917	0.0500351	0.238838	RWDD1
ENSBTAG00000026819	341.709	-0.241668	0.0500535	0.238838	HDAC7
ENSBTAG00000006718	139.297	0.2922	0.0501935	0.239302	NVL
ENSBTAG00000020062	414.091	0.216728	0.050272	0.239472	TMC4
ENSBTAG00000015776	281.305	0.235264	0.0503703	0.239736	MFSD14A
ENSBTAG00000043556	45497.1	0.296514	0.0504212	0.239775	COX2
ENSBTAG00000030913	94.0061	-0.805226	0.0505347	0.24011	MX1
ENSBTAG00000001036	2402.87	0.39969	0.050614	0.240208	HIBADH
ENSBTAG00000009733	736.678	0.406106	0.0506411	0.240208	FBP1
ENSBTAG00000000163	1035.38	0.341581	0.0506847	0.240211	DDIT4
ENSBTAG00000012330	3820.65	-0.318319	0.050866	0.24067	B2M
ENSBTAG00000010232	560.768	0.188722	0.0508674	0.24067	NDUFS5
ENSBTAG00000010701	1840.86	0.163853	0.0509716	0.240959	NACA
ENSBTAG00000013329	883.165	0.268511	0.051213	0.241846	AP1M1
ENSBTAG00000000650	151.696	-0.273675	0.0512456	0.241846	TUBGCP6
ENSBTAG00000008054	328.592	0.198802	0.0513103	0.241947	ZNF706
ENSBTAG00000021746	4612.84	0.239789	0.0513794	0.242069	ANXA5
ENSBTAG00000011068	347.017	0.282756	0.0514884	0.242139	MON2
ENSBTAG00000046547	4956.15	0.565428	0.0515301	0.242139	CIDEA
ENSBTAG00000006202	1309.78	0.195568	0.0515519	0.242139	ST13
ENSBTAG00000012454	68.6604	0.486821	0.0515673	0.242139	SLC35A3
ENSBTAG00000021694	144.608	0.260865	0.0517432	0.242513	SPAST
ENSBTAG00000011922	662.397	-0.325052	0.0517944	0.242513	PLEC
ENSBTAG00000052280	561.355	0.285278	0.0518064	0.242513	NDUFA7
ENSBTAG00000009617	870.862	0.400616	0.0518202	0.242513	SLC2A1
ENSBTAG00000000054	90.2518	-0.381955	0.0519566	0.242948	SNAPC4
ENSBTAG00000006410	148.058	-0.273499	0.0520294	0.243085	DCTN5
ENSBTAG00000031358	384.875	0.290793	0.0521501	0.243367	DPYD
ENSBTAG00000001992	656.331	0.404012	0.0521888	0.243367	CYP51A1
ENSBTAG00000000025	557.292	0.223316	0.0522562	0.243367	RAB6A
ENSBTAG00000006142	151.164	0.413057	0.0522637	0.243367	DHX36
ENSBTAG00000052268	3877.38	0.307419	0.0523405	0.243522	SELENOF
ENSBTAG00000004905	9781.31	0.372533	0.0528637	0.245191	KRT19
ENSBTAG00000003882	1145.86	0.207215	0.0528977	0.245191	EMC3
ENSBTAG00000013197	133.161	-0.314324	0.0529169	0.245191	PSEN2
ENSBTAG00000019630	223.389	-0.419064	0.0529241	0.245191	RGL1
ENSBTAG00000012279	190.271	0.348333	0.0529314	0.245191	AASDHPPT
ENSBTAG00000021191	699.228	-0.256178	0.053055	0.245191	EHD2
ENSBTAG00000011402	1980.75	0.726648	0.0530556	0.245191
ENSBTAG00000016368	287.134	0.333502	0.0531104	0.245191	LRPPRC
ENSBTAG00000030301	241.125	-0.224556	0.053127	0.245191	MAP7D1
ENSBTAG00000001489	696.404	-0.171206	0.0531373	0.245191	TUBA1A
ENSBTAG00000015744	147.405	0.25869	0.0532666	0.245413	CCNC
ENSBTAG00000018278	733.857	0.178623	0.053298	0.245413	ATP5PO
ENSBTAG00000039719	210.82	0.258512	0.0533169	0.245413	PHGDH
ENSBTAG00000006162	478.158	0.37205	0.0535468	0.246073	RAB11FIP5
ENSBTAG00000017715	314.375	-0.224631	0.0535934	0.246073	HOMER2
ENSBTAG00000005650	151.511	0.438782	0.0536674	0.246073	SKAP2
ENSBTAG00000009246	187.91	0.26082	0.0536876	0.246073	DPY30
ENSBTAG00000002493	1669.62	0.272731	0.0536965	0.246073	VPS35
ENSBTAG00000030632	138.064	0.317653	0.0537242	0.246073	ALG10
ENSBTAG00000050136	117.335	-0.698989	0.0537703	0.246083
ENSBTAG00000004832	60.7768	0.510293	0.0538553	0.246098	KIF21A
ENSBTAG00000017150	2416.49	0.258599	0.0538763	0.246098	EHF
ENSBTAG00000006538	2167.61	0.71016	0.0539237	0.246098	PTHLH
ENSBTAG00000001771	492.428	0.222188	0.0539728	0.246098	DYRK1A
ENSBTAG00000006355	676.097	0.666423	0.0539932	0.246098	SLC30A2
ENSBTAG00000012387	681.611	-0.388372	0.0541101	0.246114	PAM
ENSBTAG00000015892	240.009	0.237511	0.054111	0.246114	NDUFB4
ENSBTAG00000000675	176.334	-0.30069	0.0541418	0.246114	PGS1
ENSBTAG00000004660	110.782	-0.432624	0.0542023	0.246114	SPATS2
ENSBTAG00000002220	1135.15	0.236958	0.0542166	0.246114	SPTLC1
ENSBTAG00000021535	107.878	-0.588621	0.054318	0.246324	CROT
ENSBTAG00000013004	83.0358	-0.424763	0.054382	0.246324	ITIH5
ENSBTAG00000009987	89.028	-0.551771	0.0544186	0.246324	ITGB3
ENSBTAG00000010007	1534.7	0.437421	0.0545527	0.246324	MAPK13
ENSBTAG00000010275	590.589	0.207648	0.0546888	0.246324	WASHC5
ENSBTAG00000038079	819.166	0.23835	0.0547074	0.246324	C16H1orf21
ENSBTAG00000046545	103.124	-0.303092	0.0547472	0.246324	MEF2D
ENSBTAG00000016093	315.426	-0.228331	0.0547511	0.246324	PLP2
ENSBTAG00000022450	161.302	0.252385	0.0547982	0.246324	THAP9
ENSBTAG00000009346	407.423	0.205283	0.0548133	0.246324	MAPKAPK5
ENSBTAG00000010510	226.393	0.362651	0.05486	0.246324	DHX29
ENSBTAG00000012865	447.227	0.351816	0.0548961	0.246324	DEK
ENSBTAG00000012505	154.496	-0.33954	0.0549084	0.246324	ARHGEF17
ENSBTAG00000031718	125.964	-0.300345	0.0549289	0.246324	OGFR
ENSBTAG00000021245	377.414	-0.471058	0.0549555	0.246324	SPRY1
ENSBTAG00000006934	123.261	-1.39343	0.054967	0.246324	CYP11A1
ENSBTAG00000047135	162.659	-0.274247	0.0550772	0.246476	GORASP1
ENSBTAG00000005344	152.515	0.357116	0.0551105	0.246476	GNPNAT1
ENSBTAG00000011571	1020.71	-0.200532	0.0551332	0.246476	ACIN1
ENSBTAG00000001928	1805.11	-0.192972	0.055282	0.246664	PDIA6
ENSBTAG00000018408	323.162	0.257297	0.0553345	0.246664	SNX14
ENSBTAG00000018225	142.744	-0.317808	0.0553948	0.246664	SIPA1L3
ENSBTAG00000040055	373.85	0.33682	0.0554762	0.246664	CAB39
ENSBTAG00000019537	269.335	-0.213381	0.0555107	0.246664	MARCHF8
ENSBTAG00000031569	98.6561	-0.475587	0.0555154	0.246664	GOLM1
ENSBTAG00000016851	183.285	0.353945	0.0555564	0.246664	RPS6KB1
ENSBTAG00000018248	297.074	-0.402042	0.0555701	0.246664	MGLL
ENSBTAG00000016918	277.002	-0.562603	0.0555718	0.246664	MYOF
ENSBTAG00000002632	4.58345e+06	0.640278	0.0556717	0.246712	CSN2
ENSBTAG00000003843	176.969	-0.261334	0.055704	0.246712	SMARCAL1
ENSBTAG00000043981	186.463	-0.363261	0.0557202	0.246712	SBF2
ENSBTAG00000021724	476.762	0.245904	0.0557814	0.246712	PDHB
ENSBTAG00000052151	261.164	0.340286	0.0558031	0.246712
ENSBTAG00000014697	518.118	-0.246635	0.0559328	0.24702	SMARCC2
ENSBTAG00000012649	157.282	0.30565	0.0559609	0.24702	LSM8
ENSBTAG00000015337	99.3938	0.459583	0.0560986	0.247432	TSPAN12
ENSBTAG00000000925	301.017	0.358832	0.0561751	0.247432	GLT8D2
ENSBTAG00000015732	258.179	0.317925	0.0561974	0.247432	PSMC6
ENSBTAG00000015801	87.8031	-0.412946	0.056231	0.247432	EFNB1
ENSBTAG00000016316	164.799	-0.331846	0.0562963	0.247524	ZZEF1
ENSBTAG00000037907	76.6872	-0.406253	0.0564247	0.247676	DSEL
ENSBTAG00000012885	365.636	0.244365	0.0564251	0.247676	ACAT1
ENSBTAG00000005668	6501.45	0.461852	0.0564951	0.247676	SLC39A8
ENSBTAG00000007272	294.263	0.260882	0.0565646	0.247676	ATP6V0A2
ENSBTAG00000005816	165.031	-0.332096	0.0565812	0.247676	IRF9
ENSBTAG00000002610	165.633	0.317775	0.056622	0.247676	FKBP3
ENSBTAG00000040555	496.814	0.308567	0.0566805	0.247676	FBXL19
ENSBTAG00000012753	171.271	-0.270854	0.0566848	0.247676	BRF1
ENSBTAG00000006938	158.302	-0.27724	0.0567589	0.247806	PPM1F
ENSBTAG00000025413	476.166	0.269719	0.0569237	0.247878	RNF5
ENSBTAG00000012985	160.603	-0.271866	0.0569562	0.247878	FCSK
ENSBTAG00000019956	423.608	0.233069	0.0569574	0.247878	CMPK1
ENSBTAG00000011700	187.042	0.292433	0.0570092	0.247878	PLLP
ENSBTAG00000048353	176.121	0.33636	0.0570401	0.247878
ENSBTAG00000003112	124.984	0.361551	0.05705	0.247878	THUMPD3
ENSBTAG00000015527	198.622	-0.32731	0.0571405	0.247878	MYO1D
ENSBTAG00000004902	422.396	0.217575	0.0572188	0.247878	INTS8
ENSBTAG00000050925	322.534	0.29707	0.0572613	0.247878
ENSBTAG00000005082	202.514	0.221384	0.0572733	0.247878	MED21
ENSBTAG00000018598	89.6236	-0.469601	0.0572961	0.247878	HSPB6
ENSBTAG00000038156	192.159	0.396775	0.0573068	0.247878	DYNLT3
ENSBTAG00000013524	299.542	-0.30249	0.0574038	0.248061	CMIP
ENSBTAG00000012250	305.561	0.226863	0.0574376	0.248061	BLOC1S6
ENSBTAG00000018483	294.59	0.246397	0.0580497	0.250511	NDUFS3
ENSBTAG00000033662	372.189	0.385497	0.058146	0.250733	NCKAP1
ENSBTAG00000004356	396.706	-0.240166	0.0582747	0.251093	ROBO4
ENSBTAG00000015069	489.696	0.273069	0.0583191	0.251093	PCNP
ENSBTAG00000015504	143.5	0.333567	0.0583978	0.251238	ZNF131
ENSBTAG00000017573	149.887	0.337773	0.0584986	0.251423	RBM26
ENSBTAG00000001246	2723.12	0.283391	0.0585458	0.251423	ATP1A1
ENSBTAG00000020865	214.875	0.301748	0.0585755	0.251423	PELI1
ENSBTAG00000001342	157.507	0.302618	0.0586205	0.251423	RSL24D1
ENSBTAG00000050846	142.256	0.65184	0.0587209	0.251661
ENSBTAG00000011689	784.961	-0.234806	0.0588819	0.252024	LENG8
ENSBTAG00000010626	724.975	0.228783	0.0588956	0.252024	SH3GLB2
ENSBTAG00000002885	331.578	0.440774	0.0590119	0.252329	MSR1
ENSBTAG00000048608	2765.19	0.902812	0.059498	0.254072	5_8S_rRNA
ENSBTAG00000017855	361.485	-0.761138	0.0595105	0.254072	ITM2C
ENSBTAG00000007084	101.886	-0.361856	0.0596116	0.25431	MAP3K14
ENSBTAG00000000878	390.821	0.277092	0.0596901	0.254451	RB1CC1
ENSBTAG00000018295	1282.9	0.255673	0.0597751	0.254455	SEC23B
ENSBTAG00000014299	1442.07	0.30501	0.0598263	0.254455	RHOC
ENSBTAG00000047715	140.277	0.46212	0.0598582	0.254455	TPRN
ENSBTAG00000003171	75.3112	-0.435089	0.0599145	0.254455	SHANK2
ENSBTAG00000003474	341.709	-0.407612	0.0599185	0.254455	RAB15
ENSBTAG00000008794	376.064	-0.159408	0.0600922	0.254699	ATF6B
ENSBTAG00000021024	944.815	-0.321164	0.0601106	0.254699	MACF1
ENSBTAG00000021576	138.678	-0.337967	0.0601123	0.254699	LMOD1
ENSBTAG00000021294	218.974	-0.388117	0.0602227	0.254974	VWA1
ENSBTAG00000013641	178.624	-0.242729	0.060391	0.255493	BAG3
ENSBTAG00000007712	454.24	0.189414	0.0606346	0.256242	SEC22B
ENSBTAG00000017530	228.786	0.205744	0.0606596	0.256242	PLGRKT
ENSBTAG00000051116	81.89	-0.426048	0.0607261	0.256329	C6orf132
ENSBTAG00000003849	198.039	0.228682	0.0607958	0.256379	GNL2
ENSBTAG00000054865	131.287	-0.278968	0.0608296	0.256379
ENSBTAG00000021651	634.73	0.188969	0.0610684	0.257085	UQCRC2
ENSBTAG00000000744	136.063	0.304714	0.0611112	0.257085	DCTN6
ENSBTAG00000015248	589.675	0.380046	0.061146	0.257085	PLA2G16
ENSBTAG00000007759	206.496	-0.235097	0.0611807	0.257085	ABCB8
ENSBTAG00000001968	215.07	0.431628	0.0612672	0.257255	TTC14
ENSBTAG00000032914	662.282	-0.203766	0.0613404	0.257369	SLC11A2
ENSBTAG00000014064	96.8758	-0.587127	0.0614948	0.257766	FGFR2
ENSBTAG00000018474	172.372	-0.482526	0.0615538	0.257766	IL6R
ENSBTAG00000009086	80.2523	-0.501339	0.0615731	0.257766	LOXL1
ENSBTAG00000016367	108.942	0.282086	0.0616658	0.257962	RBM18
ENSBTAG00000003636	303.194	-0.810495	0.0619012	0.258753	LIPA
ENSBTAG00000015334	195.41	0.406299	0.0620153	0.259036	ZHX1
ENSBTAG00000050249	226.647	0.255899	0.0621057	0.259191
ENSBTAG00000012147	356.284	0.217774	0.062145	0.259191	ARRDC1
ENSBTAG00000020944	1054.68	-0.191653	0.0622247	0.25933	PIEZO1
ENSBTAG00000011284	713.683	-0.210286	0.0623163	0.259519	SLC39A1
ENSBTAG00000002306	195.338	0.219401	0.0623998	0.259673	UTP11
ENSBTAG00000008817	486.094	-0.272248	0.0624811	0.259818	LAMA4
ENSBTAG00000007515	929.574	0.223096	0.0626229	0.259949	UBE2Q1
ENSBTAG00000017779	1088.69	0.302802	0.0626617	0.259949	HSD17B10
ENSBTAG00000013007	291.668	-0.410002	0.0626977	0.259949	FAM210B
ENSBTAG00000046359	164.257	-0.246159	0.0627349	0.259949	PHRF1
ENSBTAG00000012247	154.855	-0.464168	0.0627448	0.259949	MXRA8
ENSBTAG00000001306	141.545	0.274553	0.0629334	0.260538	FXN
ENSBTAG00000005380	545.692	0.199584	0.0630822	0.260852	MOCS2
ENSBTAG00000004117	418.268	0.16971	0.0631085	0.260852	AZI2
ENSBTAG00000021853	162.581	-0.301493	0.063182	0.260852	IP6K2
ENSBTAG00000001204	76.1456	-0.412542	0.0632455	0.260852	JCAD
ENSBTAG00000020935	663.576	0.469083	0.0632738	0.260852	HIF1A
ENSBTAG00000002350	163.533	-0.236076	0.0632888	0.260852	PIK3R2
ENSBTAG00000010727	109.658	0.324087	0.063567	0.261805	ATG4D
ENSBTAG00000009990	185.743	-0.237956	0.0636472	0.261943	EPS15L1
ENSBTAG00000019660	373.435	0.205756	0.063734	0.262037	TMUB2
ENSBTAG00000013666	739.849	0.194558	0.0638387	0.262037	SLC25A29
ENSBTAG00000006371	229.094	-0.223342	0.063857	0.262037	RMND5B
ENSBTAG00000011434	90.4719	-0.453562	0.0638723	0.262037	NPR2
ENSBTAG00000021102	3186.33	0.456613	0.06403	0.262037	GALM
ENSBTAG00000009351	968.376	0.188305	0.064035	0.262037	ATXN10
ENSBTAG00000016156	451.29	-0.171199	0.0640363	0.262037	MAPK3
ENSBTAG00000013050	97.1327	0.543137	0.0640594	0.262037	ZNF277
ENSBTAG00000020177	198.102	0.290535	0.0640913	0.262037	C5H12orf10
ENSBTAG00000006526	358.566	-0.168156	0.0641953	0.26227	BCL2L1
ENSBTAG00000007187	120.079	-0.378905	0.0642816	0.262342
ENSBTAG00000006066	554.4	-0.175193	0.0643067	0.262342	CDS2
ENSBTAG00000006838	326.49	0.205378	0.0646476	0.263541	AIFM1
ENSBTAG00000004094	309.111	-0.447708	0.0647761	0.263823	SPARCL1
ENSBTAG00000007170	217.787	-0.458812	0.0648469	0.263823	SLC38A7
ENSBTAG00000007961	285.778	-0.267884	0.0648583	0.263823	TADA3
ENSBTAG00000010792	310.944	0.211837	0.0649323	0.263861	SEH1L
ENSBTAG00000003457	332.13	0.228383	0.0649619	0.263861	ATF5
ENSBTAG00000017605	760.082	0.232139	0.0650649	0.263891	AK2
ENSBTAG00000020423	261.314	-0.233454	0.0651091	0.263891	EP400
ENSBTAG00000016290	267.873	0.385548	0.0651844	0.263891	MOB1B
ENSBTAG00000013225	161.188	0.372577	0.0652947	0.263891	NBN
ENSBTAG00000026326	96.3739	-0.440743	0.065295	0.263891	SPN
ENSBTAG00000016828	1157.22	-0.182308	0.0652994	0.263891	TAPBP
ENSBTAG00000004230	230.241	0.279993	0.0654073	0.263891	AIMP1
ENSBTAG00000013411	1958.08	-0.27125	0.065444	0.263891	ENO1
ENSBTAG00000009047	280.307	-0.263738	0.0654554	0.263891	YPEL3
ENSBTAG00000000793	118.927	-0.470136	0.065504	0.263891	LAMC2
ENSBTAG00000005265	132.001	0.296253	0.0655314	0.263891	ZCCHC9
ENSBTAG00000021096	92.1986	-0.304899	0.065535	0.263891	RTEL1
ENSBTAG00000013792	270.306	-0.324326	0.0656751	0.264265	UBALD2
ENSBTAG00000016252	496.194	0.238631	0.0658183	0.264357	LSM12
ENSBTAG00000011954	1162.4	0.187915	0.0658297	0.264357	SEC11C
ENSBTAG00000020662	332.736	0.209834	0.0658486	0.264357	SARNP
ENSBTAG00000021105	229.472	0.285756	0.0659081	0.264357	IRAK4
ENSBTAG00000005040	486.176	0.251809	0.0659341	0.264357	PPP4R3A
ENSBTAG00000050675	117.64	0.401443	0.066041	0.26457	BOLA3
ENSBTAG00000019522	450.755	0.174365	0.0660818	0.26457	PPM1G
ENSBTAG00000002012	313.163	0.176176	0.0661318	0.264581	CIAO2A
ENSBTAG00000011103	144.132	-0.276893	0.0662296	0.264608	SLC8B1
ENSBTAG00000005580	139.448	-0.336085	0.0662385	0.264608	SZT2
ENSBTAG00000018374	645.638	-0.171075	0.0662878	0.264608	WASF2
ENSBTAG00000051448	215.338	-0.227516	0.0663302	0.264608	TMEM9
ENSBTAG00000020968	1379.95	0.416165	0.0663749	0.264608	MPC2
ENSBTAG00000031553	88.0911	-0.309339	0.0667359	0.265727	SLC49A3
ENSBTAG00000014877	375.114	0.184322	0.0667504	0.265727	UNC50
ENSBTAG00000008854	103.562	-0.287578	0.0668368	0.265881	RFX1
ENSBTAG00000010482	86.2253	-0.343051	0.0669718	0.266229	PITPNM1
ENSBTAG00000016506	79.8383	-0.389165	0.0670229	0.266243	ST3GAL4
ENSBTAG00000009512	133.04	-0.33559	0.0672795	0.26693	EPS8L1
ENSBTAG00000013128	383.38	0.21348	0.0672912	0.26693	ACBD3
ENSBTAG00000012940	744.049	0.306928	0.0673433	0.266948	TMEM25
ENSBTAG00000008762	228.452	-0.400717	0.0674345	0.267029	HECTD4
ENSBTAG00000002683	134.386	-0.295292	0.0674822	0.267029	PFKP
ENSBTAG00000019341	96.3694	0.526633	0.067507	0.267029	NSRP1
ENSBTAG00000000678	1844.06	0.180366	0.067594	0.267185	CSDE1
ENSBTAG00000045931	1125.07	0.206837	0.0676615	0.267263	MAGT1
ENSBTAG00000012065	499.048	0.221852	0.0677635	0.267312	DNAJC3
ENSBTAG00000000111	3393.6	0.383744	0.0677939	0.267312	UGP2
ENSBTAG00000001192	235.711	0.267258	0.0678174	0.267312	STX12
ENSBTAG00000020116	706.81	-0.853354	0.0678657	0.267315	JSP.1
ENSBTAG00000010534	830.785	-0.204551	0.0679862	0.267379	MPRIP
ENSBTAG00000013165	128.285	-0.477853	0.0680322	0.267379	ENPP2
ENSBTAG00000012003	5554.32	0.279443	0.0680336	0.267379	PPIA
ENSBTAG00000007430	215.502	-0.295247	0.0680732	0.267379	MYBBP1A
ENSBTAG00000051333	161.006	-0.578582	0.068201	0.267543	ARID5B
ENSBTAG00000001517	258.817	-0.541679	0.0682104	0.267543	KRT18
ENSBTAG00000018188	505.08	0.220532	0.0683978	0.26809	NDUFC2
ENSBTAG00000010672	160.281	0.229503	0.0688341	0.269611	PCCA
ENSBTAG00000046493	317.875	0.194268	0.06902	0.270133	PDCD6
ENSBTAG00000002941	105.109	-0.556112	0.0690779	0.270133	FES
ENSBTAG00000015782	180.765	-0.227035	0.0691122	0.270133	SCAP
ENSBTAG00000009165	73.7781	-0.374354	0.0693528	0.27021	LPIN3
ENSBTAG00000031941	157.344	-0.295084	0.0694441	0.27021	PEPD
ENSBTAG00000006391	228.557	0.235537	0.0694455	0.27021	NDUFAB1
ENSBTAG00000015253	335.487	0.20816	0.0694564	0.27021	COX19
ENSBTAG00000007728	319.73	-0.195141	0.0695696	0.27021	PES1
ENSBTAG00000020054	4616.43	-0.276405	0.0695809	0.27021	TNFRSF21
ENSBTAG00000011916	270.764	0.375651	0.0695856	0.27021	USP8
ENSBTAG00000006640	158.855	0.26656	0.0695918	0.27021	RB1
ENSBTAG00000015097	96.7951	-0.3143	0.0696048	0.27021	CACFD1
ENSBTAG00000048151	177.195	0.405008	0.0696819	0.27021	PRPF40A
ENSBTAG00000019975	67.4478	-1.31174	0.0697213	0.27021	IL7R
ENSBTAG00000000981	361.285	0.315962	0.0697355	0.27021	KLHDC8B
ENSBTAG00000005907	237.489	0.236964	0.0697594	0.27021	NDUFB6
ENSBTAG00000020417	241.908	-0.25626	0.0698794	0.270487	DAPK3
ENSBTAG00000026403	338.289	-0.264205	0.0700476	0.270951	CREBBP
ENSBTAG00000049916	147.18	1.1317	0.070142	0.271012	Metazoa_SRP
ENSBTAG00000010297	709.676	0.273125	0.070171	0.271012	DHRS11
ENSBTAG00000008747	303.91	0.314489	0.0702085	0.271012	DCXR
ENSBTAG00000048062	140.144	-0.242497	0.0703842	0.271378	KDM6B
ENSBTAG00000019264	438.078	0.305425	0.0704249	0.271378	EDEM3
ENSBTAG00000016882	356.424	0.328956	0.0705187	0.271378	VPS26A
ENSBTAG00000019251	118.342	-0.555055	0.0705426	0.271378	EPB41L3
ENSBTAG00000004035	161.365	-0.316104	0.0705458	0.271378	SDK1
ENSBTAG00000013244	187.624	-0.21158	0.0706411	0.271525	HDAC6
ENSBTAG00000011810	318.028	-0.307253	0.070681	0.271525	ANGPTL2
ENSBTAG00000006017	239.558	-0.430559	0.0709743	0.272465	NFKB2
ENSBTAG00000004248	163.772	0.281652	0.071042	0.272538	MLYCD
ENSBTAG00000001460	253.657	0.299652	0.0711478	0.27261	LIN7C
ENSBTAG00000015731	471.176	0.187129	0.071191	0.27261	TXNL1
ENSBTAG00000020573	71.5724	-0.499908	0.071207	0.27261	SCUBE2
ENSBTAG00000013032	1038.27	0.244353	0.0713355	0.272915	CCNDBP1
ENSBTAG00000021975	245.218	0.327226	0.0714442	0.273144	PATJ
ENSBTAG00000006532	129.034	-0.317245	0.0715204	0.273185	CDK5RAP2
ENSBTAG00000020180	113.215	0.460794	0.0715524	0.273185	TMED5
ENSBTAG00000007012	101.612	-0.372456	0.0716342	0.273187	ZNF3
ENSBTAG00000039958	164.237	-0.221925	0.0716506	0.273187	GYS1
ENSBTAG00000006548	392.766	0.229993	0.0718247	0.273424	MCCC1
ENSBTAG00000021416	269.399	0.366794	0.0718355	0.273424	PRXL2A
ENSBTAG00000000241	1176.34	0.178293	0.0718594	0.273424	STAU1
ENSBTAG00000005517	221.442	0.364028	0.0719689	0.273629	NOP58
ENSBTAG00000031875	716.5	-0.164894	0.0720283	0.273629	BANF1
ENSBTAG00000013533	389.84	-0.438244	0.0721341	0.273629	CLIC1
ENSBTAG00000055145	162.547	-0.364029	0.0721532	0.273629
ENSBTAG00000011102	422.845	0.278932	0.0721857	0.273629	TPCN1
ENSBTAG00000020583	95.5794	0.365755	0.0722065	0.273629	AASDH
ENSBTAG00000015546	145.13	0.269384	0.0722602	0.273647	RIOX2
ENSBTAG00000009844	200.494	-0.445083	0.0725315	0.274332	CCN1
ENSBTAG00000023074	76.9308	-0.410728	0.0725389	0.274332	C28H1orf198
ENSBTAG00000008493	723.488	0.300955	0.0726182	0.274446	AQP3
ENSBTAG00000018828	488.912	-0.163188	0.0727269	0.274671	ATN1
ENSBTAG00000014691	524.59	0.298225	0.0728301	0.274876	ARFGEF1
ENSBTAG00000004376	178.473	-0.217492	0.0729973	0.275186	PAN2
ENSBTAG00000012790	340.777	0.200032	0.0730452	0.275186	TRIAP1
ENSBTAG00000016546	117.331	-0.45819	0.0730598	0.275186	PARP12
ENSBTAG00000054195	597.077	-0.314888	0.0733575	0.27586	GPX1
ENSBTAG00000005434	287.395	-0.407468	0.0733659	0.27586	PLVAP
ENSBTAG00000010931	170.258	0.236486	0.0733865	0.27586	SSBP1
ENSBTAG00000009906	804.843	0.181426	0.07354	0.276251	DDX1
ENSBTAG00000007149	97.8886	-0.416666	0.0737613	0.276814	NYNRIN
ENSBTAG00000012678	233.432	-0.252312	0.0737889	0.276814	COLGALT1
ENSBTAG00000001173	180.185	-0.303025	0.0739615	0.277133	PLXNA2
ENSBTAG00000002487	311.244	0.286327	0.073973	0.277133	UBE3A
ENSBTAG00000003399	426.661	0.339787	0.0740673	0.277301	SMARCA5
ENSBTAG00000020356	188.499	-0.228221	0.0741194	0.277311	GON4L
ENSBTAG00000016352	335.037	0.265905	0.0743607	0.277687	STX10
ENSBTAG00000051364	89.5106	1.13471	0.0743919	0.277687
ENSBTAG00000018857	108.301	0.290989	0.0744115	0.277687	RAB4A
ENSBTAG00000010723	268.166	0.203719	0.0744184	0.277687	PFDN6
ENSBTAG00000018913	158.777	0.231321	0.0745775	0.278095	DALRD3
ENSBTAG00000013235	373.839	-0.189996	0.0746965	0.278197	TINAGL1
ENSBTAG00000031012	134.408	0.289304	0.0747879	0.278197	PIGK
ENSBTAG00000007808	169.622	-0.399418	0.0748182	0.278197	ANTXR1
ENSBTAG00000020451	179.887	0.37912	0.0748982	0.278197	USP1
ENSBTAG00000009602	10001.3	0.44858	0.0749411	0.278197	TMEM120B
ENSBTAG00000007802	246.232	0.371391	0.0749628	0.278197	BCLAF1
ENSBTAG00000013971	587.196	-0.191563	0.0749637	0.278197	PI4KA
ENSBTAG00000010111	114.974	-0.332888	0.0750023	0.278197	TCF7L1
ENSBTAG00000003469	269.409	0.261159	0.0750716	0.278269	CHURC1
ENSBTAG00000031950	1746.96	0.278853	0.0752095	0.278417	RAB3IP
ENSBTAG00000014501	272.781	0.387736	0.0752297	0.278417	FERMT2
ENSBTAG00000009856	119.512	-0.265888	0.0752825	0.278417	ACAP3
ENSBTAG00000012338	286.777	0.327213	0.0753105	0.278417	FAH
ENSBTAG00000016122	260.505	-0.273099	0.0754565	0.278773	PIGT
ENSBTAG00000008816	976.215	0.393984	0.0755564	0.278955	TRIM2
ENSBTAG00000015114	4802.6	-0.201105	0.0756303	0.278955	CALR
ENSBTAG00000015974	236.516	0.259697	0.0756554	0.278955	FLVCR1
ENSBTAG00000004497	136.06	-0.236968	0.0757604	0.279135	KANSL3
ENSBTAG00000021091	105.934	-0.365532	0.0758532	0.279135	ANKFY1
ENSBTAG00000045617	80.2198	0.428241	0.0758539	0.279135	MTERF1
ENSBTAG00000002092	872.66	-0.596988	0.0760148	0.279313	PI16
ENSBTAG00000023976	103.415	-0.442693	0.0760566	0.279313	ARHGAP25
ENSBTAG00000002750	100.37	0.40955	0.0761338	0.279313	KRIT1
ENSBTAG00000000067	149.78	-0.333612	0.0761802	0.279313	SDF2L1
ENSBTAG00000020133	124.031	0.275314	0.0762031	0.279313	PPP3CC
ENSBTAG00000017147	384.485	0.287706	0.0762123	0.279313	AK3
ENSBTAG00000004989	96.0093	0.530889	0.0762567	0.279313	IRF5
ENSBTAG00000002501	200.835	-0.271806	0.0763013	0.279313	CUEDC2
ENSBTAG00000012908	123.585	0.286521	0.0764011	0.279495	HSPA13
ENSBTAG00000007705	611.655	0.296962	0.0766049	0.27972	COLEC12
ENSBTAG00000011997	349.202	-0.169625	0.0766481	0.27972	ZMIZ2
ENSBTAG00000007332	982.159	0.204751	0.0766481	0.27972	ATP5MG
ENSBTAG00000046220	120.713	0.333589	0.0766763	0.27972
ENSBTAG00000020539	121.128	-0.310273	0.0767125	0.27972	CHPF
ENSBTAG00000011934	338.838	0.45714	0.0769455	0.280186	PCK2
ENSBTAG00000016228	154.871	0.414628	0.076999	0.280186	NMD3
ENSBTAG00000016198	281.364	-0.215291	0.0770116	0.280186	EP300
ENSBTAG00000032640	106.515	0.284551	0.0770612	0.280186	FOPNL
ENSBTAG00000019220	253.555	-0.193093	0.0771483	0.280186	SMARCA4
ENSBTAG00000017799	317.407	0.263116	0.077192	0.280186	PITPNB
ENSBTAG00000014766	1142.49	0.21122	0.0772135	0.280186	SRSF1
ENSBTAG00000002282	2634.78	0.267101	0.0772406	0.280186	EIF1
ENSBTAG00000002944	921.827	0.178453	0.077349	0.280397	ATP5MC3
ENSBTAG00000009084	229.272	0.256717	0.0774445	0.280562	ATG3
ENSBTAG00000046786	545.978	0.229564	0.077604	0.280958	UQCRFS1
ENSBTAG00000001710	448.094	0.273228	0.0777915	0.281455	CMTM8
ENSBTAG00000012962	1258.12	0.20705	0.0778744	0.281572	SARS1
ENSBTAG00000001585	132.512	-0.477636	0.0780757	0.281997	WIPF1
ENSBTAG00000010390	192.73	-0.402158	0.0781169	0.281997	SRI
ENSBTAG00000055286	132.685	0.347993	0.0781661	0.281997	C7H5orf30
ENSBTAG00000010083	174.929	-0.417163	0.0782169	0.281997	HADHB
ENSBTAG00000040279	725.246	1.06467	0.0782436	0.281997	KRT24
ENSBTAG00000012658	123.092	0.25631	0.0785169	0.282799	TMA16
ENSBTAG00000020496	1998.41	0.195099	0.0785787	0.28284	C23H6orf62
ENSBTAG00000012582	791.42	0.178401	0.078763	0.283189	IARS2
ENSBTAG00000006214	74.3913	-0.356501	0.0788172	0.283189	LOXL2
ENSBTAG00000020166	425.183	-0.279161	0.0788273	0.283189	ZNFX1
ENSBTAG00000007133	96.1378	0.359564	0.0789684	0.283513	CUL2
ENSBTAG00000019156	501.298	0.182543	0.0790574	0.28365	CCT2
ENSBTAG00000021752	87.121	0.341332	0.0791583	0.28365	DNAJB4
ENSBTAG00000017265	100.127	0.286323	0.0792071	0.28365	VBP1
ENSBTAG00000017165	357.978	-0.381745	0.0792092	0.28365	MATN2
ENSBTAG00000001950	537.201	0.421807	0.0794696	0.284151	RDH11
ENSBTAG00000011883	514.912	0.189678	0.0794767	0.284151	ARL1
ENSBTAG00000018501	120.743	-0.259421	0.0795449	0.284151	ICE1
ENSBTAG00000016313	701.667	0.231362	0.079552	0.284151	ECH1
ENSBTAG00000013227	136.481	-0.598667	0.0797841	0.284699	SNAI2
ENSBTAG00000006262	142.981	-0.258522	0.0798072	0.284699	LIMS2
ENSBTAG00000020454	283.517	0.299794	0.0799926	0.285135	LZTS3
ENSBTAG00000019516	714.844	-0.192551	0.0800719	0.285135	COMT
ENSBTAG00000006378	350.061	0.169823	0.0800825	0.285135	RIPK1
ENSBTAG00000038381	78.0768	-0.358844	0.0801965	0.285294	SLC26A6
ENSBTAG00000035054	167.676	0.45837	0.0802289	0.285294	COL9A1
ENSBTAG00000001483	231.403	-0.245743	0.0805331	0.286194	SRGAP2
ENSBTAG00000054533	335.399	0.265477	0.080768	0.286846	GNG12
ENSBTAG00000007071	135.213	0.299552	0.0809311	0.287243	RAI14
ENSBTAG00000034985	87.2536	-0.718263	0.0810999	0.287641	PHLDA1
ENSBTAG00000008300	1003.1	-0.589475	0.0811458	0.287641	FN1
ENSBTAG00000001403	106.252	0.376295	0.0814098	0.288246	PRKCI
ENSBTAG00000020698	1754.53	0.398027	0.0814424	0.288246	MTHFR
ENSBTAG00000014564	123.113	0.291748	0.0815147	0.288246	XXYLT1
ENSBTAG00000004876	390.514	0.151731	0.0815225	0.288246	RABL2B
ENSBTAG00000011851	112.234	-0.407689	0.0815996	0.288336	FYN
ENSBTAG00000004586	128.634	0.285294	0.0816812	0.288442
ENSBTAG00000019036	129.055	0.285754	0.0817327	0.288442	ARHGAP28
ENSBTAG00000002341	192.541	-0.409539	0.0818917	0.288632	ETS1
ENSBTAG00000008114	946.49	-0.331076	0.0819107	0.288632	CD99
ENSBTAG00000019998	315.718	0.284723	0.0819437	0.288632	HAGH
ENSBTAG00000012525	667.04	0.250205	0.0819927	0.288632	ABO
ENSBTAG00000000176	177.196	0.47402	0.0821795	0.289108	SP3
ENSBTAG00000003501	336.396	0.266945	0.0822778	0.289201	SACM1L
ENSBTAG00000001077	171.616	-0.230512	0.0823092	0.289201	OSBPL5
ENSBTAG00000004971	149.341	0.4546	0.0824387	0.289474	GRAMD1C
ENSBTAG00000039682	388.349	0.243533	0.0827373	0.290207	MTUS1
ENSBTAG00000015230	258.728	0.229062	0.0827511	0.290207	PLA2G12A
ENSBTAG00000004457	1059.18	0.291168	0.0828255	0.290241	ORAI1
ENSBTAG00000011226	712.716	-0.176276	0.0829065	0.290241	SLC4A2
ENSBTAG00000030384	611.438	0.29113	0.0829164	0.290241	SURF1
ENSBTAG00000046841	388.364	-0.269343	0.083042	0.290499	IRF2BP2
ENSBTAG00000001835	107.476	-0.577916	0.0832534	0.290961	GJA1
ENSBTAG00000006209	706.36	0.271109	0.0833285	0.290961	EXT1
ENSBTAG00000012687	123.478	-0.326599	0.0833714	0.290961	INSR
ENSBTAG00000005903	374.586	-0.269355	0.0833822	0.290961	LRP5
ENSBTAG00000022109	98.8178	0.309295	0.0834862	0.291143	SCOC
ENSBTAG00000002746	347.674	0.198928	0.0836462	0.291381	OSTF1
ENSBTAG00000008435	200.108	-0.244983	0.0836586	0.291381	DELE1
ENSBTAG00000018040	198.675	-0.351203	0.0837627	0.291562	PSMB10
ENSBTAG00000043951	458.651	0.241011	0.0838794	0.291632	IMPA2
ENSBTAG00000018887	173.839	-0.247548	0.0839119	0.291632	IPO13
ENSBTAG00000012036	93.674	0.457068	0.0839392	0.291632	HR
ENSBTAG00000045550	124.049	-0.323651	0.0840429	0.291811	TSPAN6
ENSBTAG00000021164	157.812	0.307993	0.0840986	0.291824	SLMAP
ENSBTAG00000005532	109.578	-0.264945	0.084389	0.29249	PEX6
ENSBTAG00000020444	132.365	-0.308121	0.0843951	0.29249	MAST2
ENSBTAG00000004037	384.141	-0.266487	0.0847172	0.293425	JUN
ENSBTAG00000017689	142.851	-0.244973	0.0849022	0.293884	BRMS1
ENSBTAG00000006124	153.425	-0.240114	0.0849735	0.293948	MAU2
ENSBTAG00000046158	288.328	-1.07329	0.0851057	0.294224	CFB
ENSBTAG00000001197	124.228	-0.653119	0.0851922	0.294341	SLAMF7
ENSBTAG00000023795	205.496	-0.225829	0.0853419	0.294648	VAC14
ENSBTAG00000017419	149.115	0.399253	0.0853861	0.294648	ZZZ3
ENSBTAG00000017104	4083.18	0.377063	0.0855759	0.294949	MUC1
ENSBTAG00000009854	85.5847	0.396593	0.085579	0.294949	MPHOSPH10
ENSBTAG00000009213	120.642	-0.248856	0.0861936	0.29682	TOMM40L
ENSBTAG00000001292	56101.4	-0.950811	0.0862279	0.29682	LTF
ENSBTAG00000004064	288.457	0.182342	0.0863333	0.297	BPNT1
ENSBTAG00000007386	85.1911	0.439061	0.0864814	0.297146	NUDCD1
ENSBTAG00000020422	337.262	-0.221351	0.0865217	0.297146	CHD8
ENSBTAG00000050485	186.935	-1.14632	0.0865768	0.297146
ENSBTAG00000006411	142.437	0.228183	0.0866446	0.297146	THAP11
ENSBTAG00000004161	758.754	0.164374	0.0866583	0.297146	UBE2D2
ENSBTAG00000011591	105.155	0.3608	0.0866941	0.297146	KRR1
ENSBTAG00000009568	224.441	-0.306268	0.0868216	0.297376	KANK2
ENSBTAG00000009845	129.585	-0.246635	0.0868675	0.297376	ITPK1
ENSBTAG00000003408	1798.01	-0.910226	0.0869605	0.297498
ENSBTAG00000017283	286.936	-0.187701	0.0870094	0.297498	GTF3C2
ENSBTAG00000014211	173.983	-0.278169	0.0874264	0.298417	FOXP4
ENSBTAG00000001926	597.298	0.194591	0.0874592	0.298417	RAD23B
ENSBTAG00000015572	422.293	0.314606	0.0874773	0.298417	YTHDC1
ENSBTAG00000008528	628.952	0.301194	0.0874913	0.298417	SLC25A1
ENSBTAG00000016612	302.165	-0.222458	0.0875541	0.298449	NEK9
ENSBTAG00000013530	117.887	-0.379826	0.0880121	0.299827	DDAH2
ENSBTAG00000010322	694.067	-0.241861	0.0881136	0.299991	HYOU1
ENSBTAG00000008438	334.108	0.296506	0.0884999	0.300613	ARFIP1
ENSBTAG00000040361	368.617	0.319528	0.0885688	0.300613	LFNG
ENSBTAG00000017543	87.8714	0.305964	0.0885823	0.300613	ATP23
ENSBTAG00000046140	290.444	-0.303406	0.0886026	0.300613	NPDC1
ENSBTAG00000004427	193.547	0.411816	0.0886075	0.300613	OSBPL8
ENSBTAG00000012657	471.847	-0.156862	0.0886957	0.300613	ZSWIM8
ENSBTAG00000000290	140.034	0.328565	0.08871	0.300613	ATP11B
ENSBTAG00000021953	412.037	-0.295084	0.0887481	0.300613	LARGE1
ENSBTAG00000002881	141.334	-0.29155	0.0888095	0.300613	AP4M1
ENSBTAG00000000666	141.634	-0.297169	0.0888433	0.300613	GHDC
ENSBTAG00000005892	419.501	-0.358586	0.0888872	0.300613	ZAP70
ENSBTAG00000031778	125.006	0.422454	0.088979	0.300673	HIST1H2BD
ENSBTAG00000021829	119.245	-0.372213	0.0890744	0.300673	GM2A
ENSBTAG00000009663	1083.77	0.305	0.0890985	0.300673	YBX3
ENSBTAG00000009121	276.866	0.382284	0.0891198	0.300673	STAG2
ENSBTAG00000046587	161.094	-0.413586	0.0891772	0.300685	CST6
ENSBTAG00000023144	197.574	-0.519671	0.0892913	0.300889	PTPRC
ENSBTAG00000014204	250.505	-0.207478	0.0893733	0.300984	S100A16
ENSBTAG00000020012	222.058	0.243603	0.0896249	0.301109	CDC5L
ENSBTAG00000004307	428.636	0.203509	0.0896974	0.301109	VPS36
ENSBTAG00000005542	595.556	0.191989	0.0897273	0.301109	EPS15
ENSBTAG00000016281	147.397	-0.257423	0.0897274	0.301109	PREP
ENSBTAG00000006051	318.595	-0.186675	0.0897436	0.301109	NMT1
ENSBTAG00000020330	937.206	-0.372518	0.0897722	0.301109	BTG1
ENSBTAG00000013722	97.4436	-0.275734	0.0898088	0.301109	AARS2
ENSBTAG00000004805	442.915	0.188321	0.089841	0.301109	ITFG1
ENSBTAG00000009615	2910.15	-0.274889	0.089899	0.301124	ANXA2
ENSBTAG00000018138	232.037	0.32358	0.0900476	0.301343	GK5
ENSBTAG00000017747	117.497	-0.325357	0.0900723	0.301343	PLSCR3
ENSBTAG00000044053	420.365	0.214368	0.0901498	0.301422	SLC17A5
ENSBTAG00000000985	429.357	0.172243	0.0902176	0.301423	RAB10
ENSBTAG00000006690	1259.51	0.159619	0.0902578	0.301423	ARCN1
ENSBTAG00000012550	145.296	0.249306	0.0903614	0.301589	TAOK3
ENSBTAG00000018205	112.447	-0.28371	0.0905064	0.301893	PHC1
ENSBTAG00000015753	70.2379	0.425228	0.0906972	0.301928	RSBN1L
ENSBTAG00000010793	1121.68	-0.403738	0.0907052	0.301928	CCDC80
ENSBTAG00000009632	88.3898	0.503805	0.0907611	0.301928	LARP7
ENSBTAG00000010179	166.464	-0.35177	0.0907821	0.301928	COL5A3
ENSBTAG00000049572	232.823	-0.762963	0.0907865	0.301928
ENSBTAG00000006200	441.604	0.223802	0.0909198	0.302192	SLC25A17
ENSBTAG00000005280	127.142	-0.275149	0.0911501	0.302585	ADA
ENSBTAG00000053889	135.994	-1.28746	0.0912557	0.302585	LAP
ENSBTAG00000011763	166.507	0.302477	0.0913109	0.302585	RIOK2
ENSBTAG00000006821	184.283	0.296189	0.0913501	0.302585	PECR
ENSBTAG00000015781	137.211	0.372002	0.091362	0.302585	TRMT13
ENSBTAG00000009389	2637.26	0.305531	0.0913623	0.302585	HNRNPH1
ENSBTAG00000027020	366.795	-0.395798	0.0914554	0.302714	COL5A2
ENSBTAG00000020305	213.16	0.191258	0.0915689	0.302757	TOR1A
ENSBTAG00000005557	691.534	-0.181097	0.0916033	0.302757	AFDN
ENSBTAG00000004593	614.573	0.327111	0.0916306	0.302757	TOP2B
ENSBTAG00000007214	1868.47	0.271097	0.0919367	0.303461	ELL2
ENSBTAG00000038298	98.3399	-0.310363	0.0919733	0.303461	CCDC174
ENSBTAG00000020554	127.746	-0.431154	0.0920064	0.303461	AIF1
ENSBTAG00000020552	136.133	-0.242763	0.0921323	0.303549	PRDM2
ENSBTAG00000000243	133.412	-0.307634	0.0921415	0.303549	HEBP2
ENSBTAG00000001332	850.345	-0.140104	0.0922227	0.303637	MYO1C
ENSBTAG00000043563	19472.4	0.30372	0.0923665	0.303932	ND5
ENSBTAG00000002295	112.652	0.330239	0.092875	0.304654	ATF2
ENSBTAG00000007167	256.74	0.301946	0.0928761	0.304654	ZMYM5
ENSBTAG00000007696	284.066	0.284883	0.0928863	0.304654	TRAPPC8
ENSBTAG00000001244	304.158	-0.311142	0.0928911	0.304654	PLAT
ENSBTAG00000008113	104.6	-0.553042	0.0928979	0.304654	OSR1
ENSBTAG00000008683	145.181	-0.516855	0.0929531	0.304654	LDHA
ENSBTAG00000003068	1836.03	0.356831	0.0930943	0.304654	MSMO1
ENSBTAG00000002910	250.752	0.310957	0.0931428	0.304654	ECHDC2
ENSBTAG00000019644	223.639	-0.205989	0.093192	0.304654	EXT2
ENSBTAG00000009020	300.132	-0.309548	0.0932419	0.304654	CRIM1
ENSBTAG00000018048	154.247	-0.221006	0.0932651	0.304654	MED15
ENSBTAG00000004024	506.974	0.185127	0.0932663	0.304654	UBE2Q2
ENSBTAG00000007939	177.202	0.363867	0.0932936	0.304654	CHMP2B
ENSBTAG00000021944	749.883	0.149381	0.0935101	0.305139	RTRAF
ENSBTAG00000000764	432.655	0.201234	0.0935976	0.305139	GIPC1
ENSBTAG00000019052	288.916	0.307792	0.0936255	0.305139	ANK3
ENSBTAG00000040244	92.1901	-0.515059	0.0936711	0.305139	APOL3
ENSBTAG00000008664	369.678	0.189286	0.0937146	0.305139	EIF2B2
ENSBTAG00000005206	111.885	-0.284485	0.0938036	0.305251	TMEM14A
ENSBTAG00000015580	310.808	-0.229316	0.0940615	0.305912	TLE3
ENSBTAG00000003784	85.4161	0.387591	0.0944283	0.306927	DNAJC2
ENSBTAG00000010191	94.5185	-0.365294	0.0945732	0.307099	PAK1
ENSBTAG00000052310	100.078	0.364073	0.0945921	0.307099	EIF4EBP3
ENSBTAG00000026851	289.264	0.218935	0.0946458	0.307099	FMNL2
ENSBTAG00000016937	157.255	0.27553	0.094789	0.307157	C7H19orf67
ENSBTAG00000021226	106.251	0.274581	0.0948998	0.307157	SAR1B
ENSBTAG00000019803	397.879	0.300092	0.0949119	0.307157	POLR3K
ENSBTAG00000023989	88.1813	0.390487	0.0949578	0.307157	MSANTD4
ENSBTAG00000012867	131.053	-0.248487	0.0949843	0.307157	TXLNA
ENSBTAG00000020407	370.72	-0.295556	0.0949928	0.307157	MTSS1
ENSBTAG00000024756	184.701	-0.35828	0.0950556	0.307182	DENND6B
ENSBTAG00000005859	627365	0.592036	0.0951909	0.307442	LALBA
ENSBTAG00000006745	1027.59	0.275606	0.0952572	0.307479	FGG
ENSBTAG00000007129	129.833	-0.321892	0.0954653	0.307973	MRVI1
ENSBTAG00000001977	247.751	0.225648	0.0955593	0.308099	YIPF6
ENSBTAG00000008931	3340.16	0.294228	0.0956944	0.308192	CREG1
ENSBTAG00000015375	130.407	-0.261815	0.0956983	0.308192	SH2D3C
ENSBTAG00000037571	108.525	0.293989	0.0957787	0.308273	EBAG9
ENSBTAG00000007385	451.28	0.205945	0.095867	0.30838	EMC7
ENSBTAG00000018342	690.782	0.227497	0.0959796	0.308565	TJP3
ENSBTAG00000010587	323.378	0.302337	0.0960497	0.308613	SH3BGRL
ENSBTAG00000002669	4416.9	0.372953	0.0961909	0.308802	RASSF4
ENSBTAG00000031001	177.289	-0.238523	0.0962189	0.308802	MEGF8
ENSBTAG00000013782	552.729	0.206382	0.0963261	0.308969	DNAJB2
ENSBTAG00000012820	895.189	0.370066	0.0963933	0.309008	STX3
ENSBTAG00000013184	91.3435	0.499566	0.0966655	0.309703	CEP120
ENSBTAG00000010922	117.621	0.278094	0.0967259	0.309719	TRAPPC2
ENSBTAG00000010899	354.515	-0.306866	0.096848	0.309933	TIMP2
ENSBTAG00000006135	211.34	-0.282192	0.0970165	0.31001	MAP1LC3A
ENSBTAG00000003693	808.551	-0.127934	0.097034	0.31001	SUN2
ENSBTAG00000030435	728.126	0.306121	0.0970752	0.31001	PNRC2
ENSBTAG00000002907	86.5053	-0.372846	0.09717	0.31001	C2CD3
ENSBTAG00000000081	131.47	0.305695	0.0972451	0.31001	CERT1
ENSBTAG00000004745	147.586	0.358455	0.0972965	0.31001	NAA15
ENSBTAG00000033727	125.767	-0.284744	0.0973297	0.31001	RBPMS
ENSBTAG00000007236	185.333	0.397669	0.0973981	0.31001	PCM1
ENSBTAG00000022294	1350.45	0.38537	0.0975332	0.31001	FADS1
ENSBTAG00000040490	414.266	-0.207848	0.0975645	0.31001	CCDC3
ENSBTAG00000015221	393.548	0.250566	0.0975912	0.31001	PCCB
ENSBTAG00000010357	291.849	-0.432734	0.0976096	0.31001	ST6GAL1
ENSBTAG00000007913	438.499	0.156937	0.097628	0.31001	CWC15
ENSBTAG00000009965	307.728	0.240586	0.0976475	0.31001	ECI1
ENSBTAG00000017584	321.499	-0.291487	0.0977531	0.310073	PLCG1
ENSBTAG00000000347	164.484	-0.270178	0.0977781	0.310073	RHOG
ENSBTAG00000007630	443.195	0.197946	0.0978735	0.310188	RNF170
ENSBTAG00000008728	143.709	-0.356485	0.09798	0.310188	MRTFB
ENSBTAG00000009281	236.26	0.287533	0.0979807	0.310188	SPRYD4
ENSBTAG00000002485	886.511	-0.190262	0.0981632	0.310561	TNS1
ENSBTAG00000035081	1350.81	0.313497	0.0982307	0.310561	SERINC2
ENSBTAG00000014549	294.451	0.236093	0.0984028	0.310561	GNL3
ENSBTAG00000000816	98.1039	-0.445312	0.0984109	0.310561	PRDM1
ENSBTAG00000004046	123.974	-0.487026	0.098416	0.310561	DTX4
ENSBTAG00000055014	1752.02	0.338484	0.0984316	0.310561	SH3BGRL2
ENSBTAG00000050904	420.695	0.204852	0.0986948	0.310869	RAP1A
ENSBTAG00000044158	126.997	0.363242	0.0987134	0.310869	LDLRAD3
ENSBTAG00000000288	200.153	0.421748	0.098737	0.310869	UPF2
ENSBTAG00000036282	106.731	0.270776	0.0987905	0.310869	CCDC59
ENSBTAG00000012989	101.836	-0.379584	0.098809	0.310869	UBE2L6
ENSBTAG00000026993	1466.62	0.168829	0.0988685	0.310869	TMBIM4
ENSBTAG00000051647	105.749	-0.267312	0.0989265	0.310869
ENSBTAG00000007079	1638.05	-0.303941	0.0990708	0.310869	LCP1
ENSBTAG00000021945	212.21	-0.270786	0.0990976	0.310869	NID2
ENSBTAG00000007384	94.9218	-0.366262	0.0991288	0.310869	CYTH3
ENSBTAG00000013591	93.2635	0.311876	0.0991399	0.310869	CYB5R4
ENSBTAG00000006082	220.69	-0.349523	0.0994049	0.311402	DNASE2
ENSBTAG00000020152	234.332	0.213352	0.0994215	0.311402	PFDN2
ENSBTAG00000007763	434.379	0.348155	0.09991	0.312566	SLC1A4
ENSBTAG00000004380	316.258	-0.198395	0.0999554	0.312566	STAT2
ENSBTAG00000016161	449.228	-0.150025	0.0999669	0.312566	FLII
ENSBTAG00000005699	118.185	0.333208	0.100016	0.312566	SCML4
ENSBTAG00000020635	162.048	0.377628	0.100224	0.313039	VPS45
ENSBTAG00000001233	209.714	0.274869	0.1004	0.313415	MPZL3
ENSBTAG00000011575	198.482	-0.222895	0.100534	0.313658	RFNG
ENSBTAG00000004907	558.546	-0.161819	0.100651	0.31385	MINK1
ENSBTAG00000005654	3113.96	-0.329827	0.101058	0.314943	TMSB10
ENSBTAG00000012371	213.885	-0.361704	0.101222	0.315277	CPD
ENSBTAG00000009209	185.355	0.363326	0.101304	0.315359	BEND5
ENSBTAG00000012335	129.605	-0.312405	0.101708	0.31644	UBA7
ENSBTAG00000004261	73.164	-0.476245	0.10191	0.316892	SPON2
ENSBTAG00000027980	291.214	0.205269	0.102159	0.317301	TAF9
ENSBTAG00000010577	264.317	0.203765	0.102196	0.317301	PAICS
ENSBTAG00000005975	566.362	0.2077	0.102249	0.317301	OARD1
ENSBTAG00000038141	608.232	-0.235555	0.102268	0.317301	ADGRG1
ENSBTAG00000016442	159.722	0.406788	0.10237	0.317441	MAP4K3
ENSBTAG00000012206	101.297	-0.296283	0.10253	0.317761	SNX33
ENSBTAG00000006715	200.83	0.194489	0.102735	0.318079	FBXO8
ENSBTAG00000019964	511.338	-0.136139	0.102746	0.318079	GAS6
ENSBTAG00000000837	795.214	-0.163819	0.102921	0.318139	PARP1
ENSBTAG00000007870	159.803	0.308115	0.102961	0.318139	FKBP14
ENSBTAG00000002654	259.698	0.203989	0.102977	0.318139	DNAJC7
ENSBTAG00000040507	183.624	-0.206594	0.102993	0.318139
ENSBTAG00000016277	224.768	0.236907	0.103072	0.318205	MTARC2
ENSBTAG00000031981	127.993	0.260721	0.103271	0.318507	LRRC57
ENSBTAG00000014337	887.28	0.185765	0.103366	0.318507	EIF2S3
ENSBTAG00000002039	119.833	-0.270365	0.103416	0.318507	FRMD8
ENSBTAG00000021018	404.108	-0.161945	0.103476	0.318507	KHSRP
ENSBTAG00000005338	633.637	0.208854	0.103494	0.318507	EIF3M
ENSBTAG00000004587	165.661	-0.357007	0.103511	0.318507	DUSP6
ENSBTAG00000012288	130.675	-0.247385	0.103649	0.318757	TFIP11
ENSBTAG00000011458	297.171	-0.366114	0.103727	0.318822	CPXM1
ENSBTAG00000003100	138.429	-0.268983	0.103811	0.318904	SMTN
ENSBTAG00000014158	223.721	0.393135	0.104149	0.319767	CCNT2
ENSBTAG00000005928	141.817	0.260618	0.104299	0.320053	MINPP1
ENSBTAG00000009051	103.981	-0.698865	0.104391	0.320102	MMP19
ENSBTAG00000031165	190.057	0.364445	0.104456	0.320102	TRPM7
ENSBTAG00000003949	1258.34	0.25597	0.104487	0.320102	RBM39
ENSBTAG00000004072	355.079	0.251458	0.104555	0.320135	CAPZA2
ENSBTAG00000016951	163.523	-0.233174	0.104758	0.320582	WDFY1
ENSBTAG00000007595	223.058	0.316049	0.104953	0.321003	BROX
ENSBTAG00000009509	249.268	0.271947	0.105264	0.321745	NDUFA6
ENSBTAG00000021457	81.4121	-0.383289	0.10531	0.321745	EFEMP2
ENSBTAG00000015698	507.705	-0.185709	0.105468	0.322052	FYCO1
ENSBTAG00000003728	319.641	0.299807	0.105661	0.322363	NDUFS4
ENSBTAG00000018093	119.499	-0.378077	0.105703	0.322363	KMT2A
ENSBTAG00000050373	201.505	-0.725404	0.105743	0.322363
ENSBTAG00000043561	302609	0.233498	0.106118	0.32333	COX1
ENSBTAG00000027024	83.8159	0.394859	0.106309	0.323735	ARHGAP5
ENSBTAG00000013322	242.414	-0.187681	0.106762	0.32427	POMGNT1
ENSBTAG00000011100	1109.11	-0.781748	0.106802	0.32427	CTSC
ENSBTAG00000017604	371.538	0.182651	0.106828	0.32427	RAB13
ENSBTAG00000013579	2487.95	0.188259	0.106865	0.32427	SARAF
ENSBTAG00000007173	347.297	-0.438919	0.106912	0.32427	PDGFRA
ENSBTAG00000013315	3385.58	0.165328	0.106956	0.32427	ATP5F1B
ENSBTAG00000034691	1095.77	0.243873	0.106979	0.32427	TSTA3
ENSBTAG00000019908	209.144	-0.213216	0.107002	0.32427	CUL9
ENSBTAG00000015145	1357.85	-0.221235	0.107052	0.32427	S100A11
ENSBTAG00000054680	209.417	-0.208417	0.107091	0.32427	ST3GAL2
ENSBTAG00000046172	939.402	0.215716	0.107122	0.32427
ENSBTAG00000035247	109.989	0.272591	0.107245	0.324394	MCEE
ENSBTAG00000008527	1879.81	0.195364	0.107278	0.324394	SRSF6
ENSBTAG00000045834	108.926	0.300372	0.107568	0.324823	RASSF7
ENSBTAG00000009123	130.696	-0.243154	0.107581	0.324823	ING5
ENSBTAG00000004211	557.094	-0.190804	0.107595	0.324823	TNFRSF1A
ENSBTAG00000007323	162.15	0.238253	0.107689	0.324933	CPSF6
ENSBTAG00000001708	330.438	-0.165801	0.107797	0.325083	TTLL12
ENSBTAG00000048782	3944.45	-0.310911	0.10802	0.325434
ENSBTAG00000009711	305.711	-0.173128	0.10803	0.325434	RPA1
ENSBTAG00000046797	346.136	0.226452	0.108115	0.325516	NRAS
ENSBTAG00000006122	1123.33	-0.176626	0.108178	0.325531	HUWE1
ENSBTAG00000008520	119.413	-0.249064	0.108384	0.325784	NFIC
ENSBTAG00000020313	159.247	-0.418323	0.108419	0.325784	FNBP1
ENSBTAG00000015704	192.312	-0.22787	0.108472	0.325784	TMCO3
ENSBTAG00000031473	130.451	0.321199	0.10851	0.325784	ORC2
ENSBTAG00000014401	414.758	-0.204699	0.108553	0.325784	SORBS3
ENSBTAG00000021334	466.35	0.219947	0.108717	0.326101	C24H18orf32
ENSBTAG00000013773	247.285	-0.257623	0.108821	0.326238	PKP4
ENSBTAG00000032951	149.873	0.331526	0.109154	0.326908	ABHD17C
ENSBTAG00000016679	150.252	0.228441	0.109161	0.326908	ETFDH
ENSBTAG00000019180	271.589	-0.199396	0.10925	0.326999	AP2A1
ENSBTAG00000046712	743.163	0.139736	0.109333	0.327037	PSMC2
ENSBTAG00000014679	151.672	-0.319105	0.109428	0.327037	DHX57
ENSBTAG00000008810	618.143	0.148923	0.109438	0.327037	GPBP1L1
ENSBTAG00000011140	208.608	0.21066	0.109499	0.327045	FAM162A
ENSBTAG00000017267	576.004	0.189918	0.109777	0.327493	COX5A
ENSBTAG00000019458	103.895	0.430332	0.109788	0.327493	ASB3
ENSBTAG00000018112	855.43	0.156754	0.109825	0.327493	TBL1X
ENSBTAG00000015833	252.56	-0.208553	0.110023	0.32791	DHX30
ENSBTAG00000010518	101.651	0.387303	0.110156	0.327988	MTREX
ENSBTAG00000020518	1003.75	0.188192	0.110194	0.327988	PARK7
ENSBTAG00000039415	209.063	-0.189569	0.110225	0.327988	CHMP4A
ENSBTAG00000054131	147.082	-0.303979	0.110669	0.329134	TWF2
ENSBTAG00000014458	216.619	-0.173612	0.11078	0.329289	MROH1
ENSBTAG00000002073	118.803	0.282569	0.111045	0.329424	RAD17
ENSBTAG00000003228	5393	-0.198357	0.111046	0.329424	RPL3
ENSBTAG00000003598	276.807	-0.247241	0.111088	0.329424	P3H3
ENSBTAG00000014841	164.851	-0.258217	0.11116	0.329424	GBA
ENSBTAG00000010439	175.061	-0.274599	0.111176	0.329424	AKAP8L
ENSBTAG00000010181	264.227	0.188997	0.111178	0.329424	GRPEL1
ENSBTAG00000046037	738.439	0.191204	0.111376	0.329833	SLC25A5
ENSBTAG00000014093	111.468	-0.402189	0.111582	0.330131	IDH2
ENSBTAG00000012888	420.031	0.386441	0.111642	0.330131	C2H2orf80
ENSBTAG00000000939	236.291	0.18637	0.111653	0.330131	KIF16B
ENSBTAG00000045779	262.936	0.1958	0.111809	0.330417	UBE2A
ENSBTAG00000038337	81.7174	-0.526451	0.111998	0.330583	MZB1
ENSBTAG00000021911	157.488	-0.204014	0.112021	0.330583	PTPRG
ENSBTAG00000012927	2583.23	0.193075	0.112088	0.330583	ALDOA
ENSBTAG00000019267	1288.35	-0.336662	0.112101	0.330583	MMP2
ENSBTAG00000004953	84.9886	0.269607	0.11219	0.330669	ELK4
ENSBTAG00000008792	189.169	-0.490409	0.112439	0.331231	RNASE6
ENSBTAG00000008314	811.484	0.219286	0.112522	0.3313	SDHB
ENSBTAG00000017380	291.769	-0.242322	0.112931	0.332328	MYO18A
ENSBTAG00000018823	905.974	-0.310508	0.113036	0.332465	GRN
ENSBTAG00000013899	322.299	0.257412	0.113358	0.333235	LARP4B
ENSBTAG00000019828	201.985	-0.20473	0.113679	0.333825	TAB1
ENSBTAG00000009145	1350.36	0.326655	0.113733	0.333825	SLC7A4
ENSBTAG00000000460	298.598	0.295129	0.113738	0.333825	SYTL2
ENSBTAG00000007321	228.186	0.37555	0.114101	0.334716	SREK1
ENSBTAG00000046760	132.263	-0.228718	0.114218	0.334885	BRD1
ENSBTAG00000002769	308.453	-0.207066	0.114576	0.335758	AP1G1
ENSBTAG00000018704	379.742	0.336006	0.114852	0.336391	BTG3
ENSBTAG00000003092	269.583	0.210683	0.115079	0.336522	ANAPC5
ENSBTAG00000014316	770.348	0.190523	0.115085	0.336522	HNRNPH3
ENSBTAG00000034373	295.104	-0.231382	0.115103	0.336522	CDH13
ENSBTAG00000018347	236.574	0.818093	0.11522	0.336522	IL33
ENSBTAG00000000305	350.855	0.208551	0.115307	0.336522	LMO4
ENSBTAG00000006661	112.365	0.267868	0.115347	0.336522	RALA
ENSBTAG00000006268	117.96	-0.2681	0.115348	0.336522	IKBKG
ENSBTAG00000006531	88.7054	-0.284476	0.115399	0.336522	DIP2C
ENSBTAG00000016529	63.1427	-0.419606	0.115438	0.336522	SLC25A30
ENSBTAG00000006364	193.428	-0.208666	0.11561	0.336847	GLMP
ENSBTAG00000030581	75.4	-0.305131	0.11569	0.336907	TBC1D5
ENSBTAG00000000598	1378.91	-0.251317	0.115838	0.337161	CST3
ENSBTAG00000008787	100.348	-0.354905	0.115923	0.337233	FAM171A1
ENSBTAG00000013254	358.002	0.338703	0.116084	0.337375	XPO1
ENSBTAG00000014883	3542.08	0.20507	0.116092	0.337375	GABARAP
ENSBTAG00000006416	364.661	0.168896	0.116184	0.337466	EMC4
ENSBTAG00000012232	573.016	0.145813	0.116316	0.337555	CYC1
ENSBTAG00000006824	77.4612	0.417594	0.116335	0.337555	APPL1
ENSBTAG00000002578	459.953	0.24442	0.116415	0.337613	ZMYND11
ENSBTAG00000044048	139.51	-0.387149	0.116598	0.337854	LMBR1L
ENSBTAG00000014522	135.877	0.259057	0.116619	0.337854	SMIM14
ENSBTAG00000007442	193.705	0.320608	0.116819	0.338243	AKAP9
ENSBTAG00000015277	321.824	0.317959	0.116908	0.338243	PCF11
ENSBTAG00000005572	112.085	-0.262212	0.116935	0.338243	ZNF205
ENSBTAG00000008737	168.551	0.313571	0.117081	0.338322	DR1
ENSBTAG00000010206	1334.23	0.170012	0.117185	0.338322	UAP1
ENSBTAG00000043994	87.5096	-0.27732	0.117193	0.338322	GRK6
ENSBTAG00000009245	551.821	0.181655	0.117226	0.338322	PPP2CB
ENSBTAG00000030817	168.686	0.221266	0.117295	0.338322	LMBR1
ENSBTAG00000000900	286.451	-0.319744	0.117325	0.338322	LRRC8C
ENSBTAG00000006806	1215.65	0.236189	0.11743	0.338354	KRT17
ENSBTAG00000021799	120.85	-0.306161	0.117594	0.338354	RCN3
ENSBTAG00000005909	405.437	-0.232034	0.117613	0.338354	LEPROT
ENSBTAG00000013030	1228.41	0.188099	0.117664	0.338354	LRRC8A
ENSBTAG00000030175	99.716	-0.255223	0.117685	0.338354	FBF1
ENSBTAG00000020760	226.067	0.263868	0.117699	0.338354	SNAP29
ENSBTAG00000008969	81.7037	-0.275724	0.117777	0.338405	SLC9A8
ENSBTAG00000015147	379.995	-0.269069	0.118374	0.339948	S100A10
ENSBTAG00000005947	177.529	-0.299254	0.118501	0.340136	PLAU
ENSBTAG00000024027	73.4123	0.425821	0.118568	0.340155	TRMT10C
ENSBTAG00000024723	341.249	0.155692	0.118653	0.340223	CHCHD3
ENSBTAG00000054545	470.68	0.172717	0.118788	0.340436	RNF11
ENSBTAG00000014295	754.224	0.242438	0.119014	0.34091	CAPZA1
ENSBTAG00000046959	229.965	0.272574	0.119083	0.340932	CGGBP1
ENSBTAG00000013489	558.298	-0.272558	0.119273	0.341304	CYP27A1
ENSBTAG00000023416	109.509	0.441848	0.119734	0.341934	PPP2R3A
ENSBTAG00000017195	97.5989	0.250013	0.11974	0.341934	FANCC
ENSBTAG00000021884	211.073	-0.205748	0.119824	0.341934	CXXC1
ENSBTAG00000039556	940.237	0.351443	0.11985	0.341934	WIPI1
ENSBTAG00000006759	278.896	0.237254	0.120068	0.341934	SUCLA2
ENSBTAG00000014225	473.185	0.312015	0.120094	0.341934	SLC5A9
ENSBTAG00000011252	85.6642	0.486222	0.120138	0.341934	RAD50
ENSBTAG00000011628	61.1047	-0.520849	0.120175	0.341934	EGFR
ENSBTAG00000003417	262.694	-0.176976	0.120256	0.341934	PHKG2
ENSBTAG00000008954	101.533	-0.446995	0.120344	0.341934	PSMB9
ENSBTAG00000011872	317.446	-0.160817	0.120443	0.341934	EML3
ENSBTAG00000009948	137.477	-0.300239	0.120447	0.341934	TRIM25
ENSBTAG00000021151	238.885	-0.348123	0.120448	0.341934	MYH10
ENSBTAG00000049341	199.388	0.271008	0.12045	0.341934	SERTAD2
ENSBTAG00000046670	657.97	0.220495	0.12046	0.341934	MLX
ENSBTAG00000047801	137.617	-0.26913	0.120471	0.341934	CRELD2
ENSBTAG00000020439	323.211	0.176538	0.120543	0.341965	BUD31
ENSBTAG00000002996	259.134	-0.232876	0.12065	0.342096	SHROOM4
ENSBTAG00000009079	134.266	-0.212246	0.120813	0.342383	RAB4B
ENSBTAG00000003516	192.572	0.197933	0.120977	0.34255	TM2D2
ENSBTAG00000022069	239.242	0.195	0.120994	0.34255	ATXN2
ENSBTAG00000011327	226.315	-0.393388	0.121058	0.342558	OLFML3
ENSBTAG00000048674	151.78	0.252134	0.121165	0.342633	BIVM
ENSBTAG00000024493	681.666	0.267969	0.121235	0.342633	DHRS3
ENSBTAG00000014091	101.355	-0.413488	0.121326	0.342633	ARHGEF3
ENSBTAG00000008576	101.903	0.313783	0.121329	0.342633	PLEKHD1
ENSBTAG00000002980	466.003	0.177884	0.121509	0.342913	GPT2
ENSBTAG00000007315	85.0044	-0.292101	0.121556	0.342913	LARS2
ENSBTAG00000011798	90.4589	0.364846	0.121612	0.342913	STK38L
ENSBTAG00000018449	1437.34	-0.149896	0.121714	0.343027	NUMA1
ENSBTAG00000049437	249.615	0.338724	0.1219	0.343329	CBX3
ENSBTAG00000047362	437.196	-0.22855	0.121978	0.343329	RCN1
ENSBTAG00000006971	302.016	-0.160019	0.122062	0.343329	BRD9
ENSBTAG00000018419	104.345	-0.22872	0.122107	0.343329	ADCY4
ENSBTAG00000047747	797.064	0.138284	0.122128	0.343329	NDFIP1
ENSBTAG00000011067	893.447	0.207226	0.122252	0.343504	IL17RA
ENSBTAG00000007599	172.861	-0.250775	0.122418	0.343521	IKBKB
ENSBTAG00000020050	221.687	-0.249422	0.122515	0.343521	MLEC
ENSBTAG00000019938	94.6498	-0.296956	0.122576	0.343521	N4BP1
ENSBTAG00000030567	134.694	-0.230045	0.1226	0.343521	ODF2
ENSBTAG00000003148	397.049	-0.170642	0.122609	0.343521	MCM3AP
ENSBTAG00000014227	302.794	0.23393	0.122642	0.343521	NDFIP2
[truncated: 5,403 more rows]
